# Supplementary material for: The hegemonic EWSR1::ETS oncoprotein overrules core regulatory circuitry principles in Ewing sarcoma
Source: NPJ Precis Oncol. 2025 Dec 25;10:36. doi: 10.1038/s41698-025-01226-8 (PMC12819515; doi:10.1038/s41698-025-01226-8)
Supplement: Supplementary file 2 — Supplementary Data [file 41698_2025_1226_MOESM2_ESM.xlsx]

## Sheet: Supplementary Data 1
SampleName	Public_ID	Public_Control_ID	Public_name	Data	DataType	Group1	Group2
CHLA9_H3K27ac	GSM8887407	GSM8887412	CHLA-9	Ewing	Cell_line	Ewing	WT
MSC15_H3K27ac	GSM8887416	Not published	MSC15	MSC	Cell_line	MSC	na
A673/TR/shEF1_d6_H3K27ac	GSM8887408	GSM3701309	A673/TR/shEF1	EWSR1::FLI1-KD	Cell_line	Ewing	EWSR1::FLI1-KD
TC71_siEF1_H3K27ac	GSM8887409	GSM5364020	TC-71	EWSR1::FLI1-KD	Cell_line	Ewing	EWSR1::FLI1-KD
SKNMC_siEF1_H3K27ac	GSM8887410	GSM8887413	SK-N-MC	EWSR1::FLI1-KD	Cell_line	Ewing	EWSR1::FLI1-KD
MHH-ES1_siEF1_H3K27ac	GSM8887411	GSM5363980	MHH-ES-1	EWSR1::FLI1-KD	Cell_line	Ewing	EWSR1::FLI1-KD
MSCVL_H3K27ac	GSM8887417	Not published	MSCVL	MSC	Cell_line	MSC	na
Fetal_muscle_H3K27ac	GSM1058767	GSM1058788	0	Control	Normal_tissue	Control	na
CD184+_endoderm_cultured_cells_H3K27ac	GSM1112831	GSM772913	0	Control	Normal_tissue	Control	na
primary_Ewing_sarcoma_2_H3K27ac	GSM1517583	GSM1517595	primary Ewing sarcoma 2	Ewing_Primary_Tumor	Primary_tumor	Ewing	WT
primary_Ewing_sarcoma_3_H3K27ac	GSM1517584	GSM1517596	primary Ewing sarcoma 3	Ewing_Primary_Tumor	Primary_tumor	Ewing	WT
primary_Ewing_sarcoma_4_H3K27ac	GSM1517585	GSM1517597	primary Ewing sarcoma 4	Ewing_Primary_Tumor	Primary_tumor	Ewing	WT
EEC16_H3K27ac	GSM1663010	GSM1663014	0	Control	Normal_tissue	Control	na
IOE11_H3K27ac	GSM1663035	GSM1663039	0	Control	Normal_tissue	Control	na
HT1080_H3K27ac	GSM1663107	GSM1663105	0	Control	Cell_line	Control	na
LHCNM2_H3K27ac	GSM2068356	GSM2068355	0	Control	Normal_tissue	Control	na
hFOB_differentiated_H3K27ac	GSM2188465	GSM2188457	0	Control	Normal_tissue	Control	na
hFOB_H3K27ac	GSM2188470	GSM2188462	0	Control	Normal_tissue	Control	na
7250_H3K27ac	GSM2214081	GSM2214079	0	Control	Normal_tissue	Control	na
RH18_H3K27ac	GSM2243115	GSM2243117	0	RMS	Cell_line	RMS	FN
cardiac_muscle_cell_H3K27ac	GSM2527377	GSM2534549	0	Control	Normal_tissue	Control	na
cardiac_muscle_cell_H3K27ac	GSM2527378	GSM2534549	0	Control	Normal_tissue	Control	na
neural_cell_H3K27ac	GSM2527494	GSM2533901_GSM2533903_GSM2533904_GSM2533906	0	Control	Normal_tissue	Control	na
neural_cell_H3K27ac	GSM2527495	GSM2533901_GSM2533903_GSM2533904_GSM2533906	0	Control	Normal_tissue	Control	na
adrenal_gland_H3K27ac	GSM2527562_GSM2527563	GSM2534495	0	Control	Normal_tissue	Control	na
smooth_muscle_cell_H3K27ac	GSM2527605	GSM2534371_GSM2534372	0	Control	Normal_tissue	Control	na
smooth_muscle_cell_H3K27ac	GSM2527606	GSM2534371_GSM2534372	0	Control	Normal_tissue	Control	na
smooth_muscle_cell_H3K27ac	GSM2527607	GSM2534371_GSM2534372	0	Control	Normal_tissue	Control	na
neural_progenitor_cell_H3K27ac	GSM2534037	GSM2534204	0	Control	Normal_tissue	Control	na
hepatocyte_H3K27ac	GSM2534083	GSM2527471_GSM2527472_GSM2527473	0	Control	Normal_tissue	Control	na
hepatocyte_H3K27ac	GSM2534084	GSM2527471_GSM2527472_GSM2527473	0	Control	Normal_tissue	Control	na
hepatocyte_H3K27ac	GSM2534085	GSM2527471_GSM2527472_GSM2527473	0	Control	Normal_tissue	Control	na
gastrocnemius_medialis_H3K27ac	GSM2534375_GSM2534376	GSM2527381	0	Control	Normal_tissue	Control	na
CLBBERLud_H3K27ac	GSM2664313	GSM2664314	CLB-BER-Lud	NB_Noradrenergic	Cell_line	Neuroblastoma	Noradrenergic
CLBCAR_H3K27ac	GSM2664315	GSM2664316	CLB-CAR	NB_Noradrenergic	Cell_line	Neuroblastoma	Noradrenergic
CLBGA_rep1_H3K27ac	GSM2664317	GSM2664318	CLB-GA_rep1	NB_Noradrenergic	Cell_line	Neuroblastoma	Noradrenergic
CLBGA_rep2_H3K27ac	GSM2664319	GSM2664320	CLB-GA_rep2	NB_Noradrenergic	Cell_line	Neuroblastoma	Noradrenergic
CLBMA_H3K27ac	GSM2664321	GSM2664322	CLB-MA	NB_Noradrenergic	Cell_line	Neuroblastoma	Noradrenergic
CLBPE_H3K27ac	GSM2664323	GSM2664324	CLB-PE	NB_Noradrenergic	Cell_line	Neuroblastoma	Noradrenergic
GIMEN_H3K27ac	GSM2664325	GSM2664326	GIMEN	NB_Mesenchymal	Cell_line	Neuroblastoma	Mesenchymal
IMR32_H3K27ac	GSM2664327	GSM2664328	IMR32	NB_Noradrenergic	Cell_line	Neuroblastoma	Noradrenergic
LAN1_H3K27ac	GSM2664329	GSM2664330	LAN1	NB_Noradrenergic	Cell_line	Neuroblastoma	Noradrenergic
N206_H3K27ac	GSM2664331	GSM2664332	N206	NB_Noradrenergic	Cell_line	Neuroblastoma	Noradrenergic
SHEP_H3K27ac	GSM2664333	GSM2664334	SH-EP	NB_Mesenchymal	Cell_line	Neuroblastoma	Mesenchymal
SHSY5Y_H3K27ac	GSM2664335	GSM2664336	SH-SY5Y	NB_Noradrenergic	Cell_line	Neuroblastoma	Noradrenergic
SJNB12_H3K27ac	GSM2664337	GSM2664338	SJNB12	NB_Intermediate	Cell_line	Neuroblastoma	Intermediate
SJNB1_H3K27ac	GSM2664339	GSM2664340	SJNB1	NB_Noradrenergic	Cell_line	Neuroblastoma	Noradrenergic
SJNB6_H3K27ac	GSM2664341	GSM2664342	SJNB6	NB_Noradrenergic	Cell_line	Neuroblastoma	Noradrenergic
SJNB8_H3K27ac	GSM2664343	GSM2664344	SJNB8	NB_Noradrenergic	Cell_line	Neuroblastoma	Noradrenergic
SKNAS_H3K27ac	GSM2664345	GSM2664346	SK-N-AS	NB_Intermediate	Cell_line	Neuroblastoma	Intermediate
SKNBE2C_H3K27ac	GSM2664347	GSM2664348	SK-N-BE(2)-C	NB_Noradrenergic	Cell_line	Neuroblastoma	Noradrenergic
SKNDZ_H3K27ac	GSM2664349	GSM2664350	SK-N-DZ	NB_Noradrenergic	Cell_line	Neuroblastoma	Noradrenergic
SKNFI_H3K27ac	GSM2664351	GSM2664352	SK-N-FI	NB_Noradrenergic	Cell_line	Neuroblastoma	Noradrenergic
TR14_H3K27ac	GSM2664353	GSM2664354	TR14	NB_Noradrenergic	Cell_line	Neuroblastoma	Noradrenergic
CHP212_H3K27ac	GSM2664355	GSM2664356	CHP212	NB_Intermediate	Cell_line	Neuroblastoma	Intermediate
NB69_H3K27ac	GSM2664359	GSM2664360	NB69	NB_Noradrenergic	Cell_line	Neuroblastoma	Noradrenergic
SKNSH_H3K27ac	GSM2664361	GSM2664362	SK-N-SH	NB_Intermediate	Cell_line	Neuroblastoma	Intermediate
NBEBc1_H3K27ac	GSM2664363	GSM2664364	NB-EBc1	NB_Noradrenergic	Cell_line	Neuroblastoma	Noradrenergic
hNCC_rep1_H3K27ac	GSM2664365	GSM2664366	hNCC rep1	Control	Cell_line	Control	na
hNCC_rep2_H3K27ac	GSM2664367	GSM2664368	hNCC rep2	Control	Cell_line	Control	na
transverse_colon_H3K27ac	GSM2698631	GSM2701037_GSM2701038	0	Control	Normal_tissue	Control	na
stomach_H3K27ac	GSM2698634	GSM2700250_GSM2700251	0	Control	Normal_tissue	Control	na
uterus_H3K27ac	GSM2698835	GSM2701786_GSM2701787	0	Control	Normal_tissue	Control	na
coronary_artery_H3K27ac	GSM2700035	GSM2527492	0	Control	Normal_tissue	Control	na
body_of_pancreas_2_H3K27ac	GSM2700502	GSM2527460	0	Control	Normal_tissue	Control	na
gastroesophageal_sphincter_H3K27ac	GSM2700578	GSM2527564	0	Control	Normal_tissue	Control	na
thyroid_gland_H3K27ac	GSM2700584	GSM2700106_GSM2700107	0	Control	Normal_tissue	Control	na
upper_lobe_of_left_lung_H3K27ac	GSM2700592	GSM2699987	0	Control	Normal_tissue	Control	na
body_of_pancreas_1_H3K27ac	GSM2700597	GSM2701039	0	Control	Normal_tissue	Control	na
tibial_nerve_H3K27ac	GSM2700602	GSM2698641	0	Control	Normal_tissue	Control	na
Peyer_s_patch_H3K27ac	GSM2701097	GSM2527493	0	Control	Normal_tissue	Control	na
heart_left_ventricle_H3K27ac	GSM2701565	GSM2534121_GSM2534122	0	Control	Normal_tissue	Control	na
esophagus_squamous_epithelium_H3K27ac	GSM2701748	GSM2534258	0	Control	Normal_tissue	Control	na
ascending_aorta_H3K27ac	GSM2701809	GSM2700197	0	Control	Normal_tissue	Control	na
GSE106925_MSC_H3K27ac	GSM2857577	GSM2857580	GSE106925_MSC	MSC	Cell_line	MSC	MSC1
GSE106925_MSC_infected_with_EWSFLI1_H3K27ac	GSM2857584	GSM2857587	GSE106925_MSC infected with EWSFLI1	MSC-EWSR1::FLI1	Cell_line	MSC-EWSR1::FLI1	MSC1
A673/TR/shEF1_d0_H3K27ac	GSM3701310	GSM3701309	A673/TR/shEF1	Ewing	Cell_line	Ewing	WT
MSC_Pat_H3K27ac	GSM4558635	GSM4558637	MSC_Pat	MSC	MSC	MSC	MSCPat
EWIma1_H3K27ac	GSM4558638	GSM4558640	EWIma1	MSC-EWSR1::FLI1	MSC	MSC-EWSR1::FLI1	MSCPat
IMR90_H3K27ac	GSM469966	GSM521926	0	Control	Normal_tissue	Control	na
IMR90_H3K27ac	GSM521887	GSM521928	0	Control	Normal_tissue	Control	na
A673_H3K27ac	GSM5363939	GSM5363940	A-673	Ewing	Cell_line	Ewing	WT
CHLA10_H3K27ac	GSM5363944	GSM5363945	CHLA-10	Ewing	Cell_line	Ewing	WT
CHLA25_H3K27ac	GSM5363949	GSM5363950	CHLA-25	Ewing	Cell_line	Ewing	WT
EW1_H3K27ac	GSM5363954	GSM5363955	EW-1	Ewing	Cell_line	Ewing	WT
EW22_H3K27ac	GSM5363959	GSM5363960	EW-22	Ewing	Cell_line	Ewing	WT
EW24_H3K27ac	GSM5363964	GSM5363965	EW-24	Ewing	Cell_line	Ewing	WT
EW3_H3K27ac	GSM5363969	GSM5363970	EW-3	Ewing	Cell_line	Ewing	WT
EW7_H3K27ac	GSM5363974	GSM5363975	EW-7	Ewing	Cell_line	Ewing	WT
MHHES1_H3K27ac	GSM5363979	GSM5363980	MHH-ES-1	Ewing	Cell_line	Ewing	WT
MIC_H3K27ac	GSM5363984	GSM5363985	MIC	Ewing	Cell_line	Ewing	WT
POE_H3K27ac	GSM5363989	GSM5363990	POE	Ewing	Cell_line	Ewing	WT
RDES_H3K27ac	GSM5363994	GSM5363995	RD-ES	Ewing	Cell_line	Ewing	WT
Rh1_H3K27ac	GSM5363999	GSM5364000	Rh1	Ewing	Cell_line	Ewing	WT
SKES1_H3K27ac	GSM5364004	GSM5364005	SK-ES-1	Ewing	Cell_line	Ewing	WT
SKNMC_H3K27ac	GSM5364009	GSM5364010	SK-N-MC	Ewing	Cell_line	Ewing	WT
TC32_H3K27ac	GSM5364014	GSM5364015	TC-32	Ewing	Cell_line	Ewing	WT
TC71_H3K27ac	GSM5364019	GSM5364020	TC-71	Ewing	Cell_line	Ewing	WT
TC106_H3K27ac	GSM5364024	GSM5364025	TC-106	Ewing	Cell_line	Ewing	WT
NHLF_H3K27ac	GSM733646	GSM945280	0	Control	Normal_tissue	Control	na
NHDFAd_H3K27ac	GSM733662	GSM733750	0	Control	Normal_tissue	Control	na
HSMMtube_H3K27ac	GSM733666	GSM733648	0	Control	Normal_tissue	Control	na
HUVEC_H3K27ac	GSM733691	GSM733715	0	Control	Normal_tissue	Control	na
Osteoblast_H3K27ac	GSM733739	GSM733697	0	Control	Normal_tissue	Control	na
HSMM_H3K27ac	GSM733755	GSM733663	0	Control	Normal_tissue	Control	na
NHA_H3K27ac	GSM733763	GSM733678	0	Control	Normal_tissue	Control	na
BMP403_H3K27ac	GSM753425	GSM753446	0	Control	Normal_tissue	Control	na
BMP405_H3K27ac	GSM753427	GSM753448	0	Control	Normal_tissue	Control	na
NPC04_H3K27ac	GSM767343	GSM767356	0	Control	Normal_tissue	Control	na
NPC05_H3K27ac	GSM818031	GSM818063	0	Control	Normal_tissue	Control	na
BMP408_H3K27ac	GSM864799	GSM864802	0	Control	Normal_tissue	Control	na
BMP409_H3K27ac	GSM864800	GSM864803	0	Control	Normal_tissue	Control	na
Aorta_tissue_H3K27ac	GSM906392	GSM1013169	0	Control	Normal_tissue	Control	na
RMS224_H3K27ac	SRR10062460	SRR10062461	0	RMS	Primary_tumor	RMS	FP
RMS225_H3K27ac	SRR10062462	SRR10062463	0	RMS	Primary_tumor	RMS	FP
RMS235_H3K27ac	SRR10062464	SRR10062465	0	RMS	Primary_tumor	RMS	FP
RMS246_H3K27ac	SRR10062466	SRR10062467	0	RMS	Primary_tumor	RMS	FP
SKNMC_shFLI1_96h_H3K27ac	SRR1593979	SRR1593966	0	EWSR1::FLI1-KD	Cell_line	Ewing	EWSR1::FLI1-KD
A673_shFLI1_96h_H3K27ac	SRR1593997	SRR1593991	0	EWSR1::FLI1-KD	Cell_line	Ewing	EWSR1::FLI1-KD
CTR_H3K27ac	SRR3720755	SRR3720756	0	RMS	Cell_line	RMS	FN
NCI0075_H3K27ac	SRR3720757	SRR3720758	0	RMS	Primary_tumor	RMS	FN
NCI0082_H3K27ac	SRR3720759	SRR3720760	0	RMS	Primary_tumor	RMS	FP
human_muscle_tissue_NS129_H3K27ac	SRR3720761	SRR3720762	0	Control	Normal_tissue	Control	na
human_muscle_tissue_NS134_H3K27ac	SRR3720763	SRR3720764	0	Control	Normal_tissue	Control	na
RD_H3K27ac	SRR3720765	SRR3720766	0	RMS	Cell_line	RMS	FN
RH4_H3K27ac	SRR3720774	SRR3720780	0	RMS	Cell_line	RMS	FP
RH5_H3K27ac	SRR3720791	SRR3720792	0	RMS	Cell_line	RMS	FP
RMS008_H3K27ac	SRR3720793	SRR3720794	0	RMS	Primary_tumor	RMS	FN
RMS206_H3K27ac	SRR3720795	SRR3720796	0	RMS	Primary_tumor	RMS	FN
RMS209_H3K27ac	SRR3720797	SRR3720798	0	RMS	Primary_tumor	RMS	FP
RMS216_H3K27ac	SRR3720799	SRR3720800	0	RMS	Primary_tumor	RMS	FN
RMS237_H3K27ac	SRR3720801	SRR3720802	0	RMS	Primary_tumor	RMS	FN
RMS238_H3K27ac	SRR3720803	SRR3720804	0	RMS	Primary_tumor	RMS	FP
SCMC_H3K27ac	SRR3720805	SRR3720806	0	RMS	Cell_line	RMS	FP
Ews119_H3K27ac	SRR4437061	SRR4437068	0	Ewing_Primary_Tumor	Primary_tumor	Ewing	WT
Ews120_H3K27ac	SRR4437069	SRR4437076	0	Ewing_Primary_Tumor	Primary_tumor	Ewing	WT
Ews121_H3K27ac	SRR4437077	SRR4437084	0	Ewing_Primary_Tumor	Primary_tumor	Ewing	WT
RH3_H3K27ac	SRR7442608	SRR7442609	0	RMS	Cell_line	RMS	FP
RH30_H3K27ac	SRR7442617	SRR7442618	0	RMS	Cell_line	RMS	FP

## Sheet: Supplementary Data 2
PC	ID	p.adjust	msigdb name		Top 10 in each db
PC1	CHARAFE_BREAST_CANCER_LUMINAL_VS_MESENCHYMAL_DN	7.53907e-39	c2.all.v2023.2.Hs
PC1	CHARAFE_BREAST_CANCER_LUMINAL_VS_BASAL_DN	2.12334e-28	c2.all.v2023.2.Hs
PC1	REN_ALVEOLAR_RHABDOMYOSARCOMA_DN	3.5347e-27	c2.all.v2023.2.Hs
PC1	KIM_WT1_TARGETS_12HR_DN	6.56806e-17	c2.all.v2023.2.Hs
PC1	SENESE_HDAC3_TARGETS_UP	1.11008e-15	c2.all.v2023.2.Hs
PC1	GOCC_CELL_SUBSTRATE_JUNCTION	2.59123e-10	c5.go.cc.v2023.2.Hs
PC1	GOBP_AMEBOIDAL_TYPE_CELL_MIGRATION	9.00293e-09	c5.go.bp.v2023.2.Hs
PC1	GOBP_MESENCHYMAL_CELL_DIFFERENTIATION	1.70602e-05	c5.go.bp.v2023.2.Hs
PC1	GOBP_MESENCHYME_DEVELOPMENT	2.58428e-05	c5.go.bp.v2023.2.Hs
PC1	GOBP_TISSUE_MIGRATION	2.58428e-05	c5.go.bp.v2023.2.Hs
PC1	GOBP_TRANSMEMBRANE_RECEPTOR_PROTEIN_SERINE_THREONINE_KINASE_SIGNALING_PATHWAY	2.83912e-05	c5.go.bp.v2023.2.Hs
PC1	GOCC_CELL_LEADING_EDGE	0.000368989	c5.go.cc.v2023.2.Hs
PC1	GOCC_CELL_CORTEX	0.000556302	c5.go.cc.v2023.2.Hs
PC1	GOMF_CADHERIN_BINDING	0.00184224	c5.go.mf.v2023.2.Hs
PC1	GOCC_MEMBRANE_MICRODOMAIN	0.00709512	c5.go.cc.v2023.2.Hs
PC1	GOCC_RUFFLE	0.00709512	c5.go.cc.v2023.2.Hs
PC1	GOMF_COLLAGEN_BINDING	0.0100239	c5.go.mf.v2023.2.Hs
PC1	GOMF_INTEGRIN_BINDING	0.0100239	c5.go.mf.v2023.2.Hs
PC1	GOMF_ACTIN_BINDING	0.0251994	c5.go.mf.v2023.2.Hs
PC1	GOMF_CARGO_ADAPTOR_ACTIVITY	0.0480495	c5.go.mf.v2023.2.Hs
PC2	RIGGI_EWING_SARCOMA_PROGENITOR_UP	7.75425e-44	c2.all.v2023.2.Hs
PC2	ZHANG_TARGETS_OF_EWSR1_FLI1_FUSION	2.06883e-21	c2.all.v2023.2.Hs
PC2	MIYAGAWA_TARGETS_OF_EWSR1_ETS_FUSIONS_UP	3.25639e-17	c2.all.v2023.2.Hs
PC2	STAEGE_EWING_FAMILY_TUMOR	3.46801e-12	c2.all.v2023.2.Hs
PC2	SENGUPTA_NASOPHARYNGEAL_CARCINOMA_WITH_LMP1_UP	0.00255195	c2.all.v2023.2.Hs
PC3	GOCC_CONTRACTILE_FIBER	9.25241e-12	c5.go.cc.v2023.2.Hs
PC3	GOBP_MUSCLE_SYSTEM_PROCESS	2.61637e-10	c5.go.bp.v2023.2.Hs
PC3	MARTENS_BOUND_BY_PML_RARA_FUSION	3.56002e-10	c2.all.v2023.2.Hs
PC3	ONDER_CDH1_TARGETS_1_UP	1.01779e-09	c2.all.v2023.2.Hs
PC3	DELACROIX_RARG_BOUND_MEF	1.68648e-09	c2.all.v2023.2.Hs
PC3	GOMF_STRUCTURAL_CONSTITUENT_OF_MUSCLE	4.78826e-09	c5.go.mf.v2023.2.Hs
PC3	GOCC_I_BAND	1.35933e-08	c5.go.cc.v2023.2.Hs
PC3	MCBRYAN_PUBERTAL_BREAST_4_5WK_DN	2.83434e-08	c2.all.v2023.2.Hs
PC3	GOBP_MUSCLE_CONTRACTION	1.65303e-07	c5.go.bp.v2023.2.Hs
PC3	CHEN_LVAD_SUPPORT_OF_FAILING_HEART_UP	3.25032e-07	c2.all.v2023.2.Hs
PC3	GOCC_A_BAND	7.20792e-07	c5.go.cc.v2023.2.Hs
PC3	GOCC_M_BAND	7.20792e-07	c5.go.cc.v2023.2.Hs
PC3	GOBP_REGULATION_OF_CARBOHYDRATE_METABOLIC_PROCESS	1.2693e-05	c5.go.bp.v2023.2.Hs
PC3	GOBP_GLUCAN_BIOSYNTHETIC_PROCESS	1.92632e-05	c5.go.bp.v2023.2.Hs
PC3	GOCC_SARCOPLASM	2.38143e-05	c5.go.cc.v2023.2.Hs
PC3	GOBP_GLUCAN_METABOLIC_PROCESS	5.29153e-05	c5.go.bp.v2023.2.Hs
PC3	GOMF_ACTIN_BINDING	0.000381279	c5.go.mf.v2023.2.Hs
PC3	GOMF_TITIN_BINDING	0.00203713	c5.go.mf.v2023.2.Hs
PC3	GOMF_CALMODULIN_BINDING	0.00335522	c5.go.mf.v2023.2.Hs
PC3	GOMF_TRANSCRIPTION_COREGULATOR_BINDING	0.00335522	c5.go.mf.v2023.2.Hs
PC4	GRYDER_PAX3FOXO1_TOP_ENHANCERS	6.16325e-28	c2.all.v2023.2.Hs
PC4	GRYDER_PAX3FOXO1_ENHANCERS_KO_DOWN	4.05853e-22	c2.all.v2023.2.Hs
PC4	DAVICIONI_MOLECULAR_ARMS_VS_ERMS_UP	1.38094e-12	c2.all.v2023.2.Hs
PC4	GOBP_SENSORY_SYSTEM_DEVELOPMENT	7.27816e-05	c5.go.bp.v2023.2.Hs
PC4	CONCANNON_APOPTOSIS_BY_EPOXOMICIN_DN	0.000158054	c2.all.v2023.2.Hs
PC4	DAVICIONI_TARGETS_OF_PAX_FOXO1_FUSIONS_UP	0.000384698	c2.all.v2023.2.Hs
PC4	GOMF_ACETYLCHOLINE_RECEPTOR_ACTIVITY	0.000397132	c5.go.mf.v2023.2.Hs
PC4	GOBP_CELL_FATE_COMMITMENT	0.000471486	c5.go.bp.v2023.2.Hs
PC4	GOCC_SYNAPTIC_MEMBRANE	0.000542615	c5.go.cc.v2023.2.Hs
PC4	GOBP_AUTONOMIC_NERVOUS_SYSTEM_DEVELOPMENT	0.00111157	c5.go.bp.v2023.2.Hs
PC4	GOBP_REGULATION_OF_NERVOUS_SYSTEM_DEVELOPMENT	0.00147964	c5.go.bp.v2023.2.Hs
PC4	GOCC_PRESYNAPTIC_MEMBRANE	0.00187143	c5.go.cc.v2023.2.Hs
PC4	GOCC_POSTSYNAPTIC_MEMBRANE	0.00187143	c5.go.cc.v2023.2.Hs
PC4	GOBP_FOREBRAIN_DEVELOPMENT	0.00256348	c5.go.bp.v2023.2.Hs
PC4	GOCC_ACETYLCHOLINE_GATED_CHANNEL_COMPLEX	0.00277771	c5.go.cc.v2023.2.Hs
PC4	GOMF_POSTSYNAPTIC_NEUROTRANSMITTER_RECEPTOR_ACTIVITY	0.00309133	c5.go.mf.v2023.2.Hs
PC4	GOMF_METALLOCARBOXYPEPTIDASE_ACTIVITY	0.0192585	c5.go.mf.v2023.2.Hs
PC4	GOMF_NEUROTRANSMITTER_RECEPTOR_ACTIVITY	0.0249316	c5.go.mf.v2023.2.Hs
PC4	GOMF_ACETYLCHOLINE_GATED_MONOATOMIC_CATION_SELECTIVE_CHANNEL_ACTIVITY	0.0253929	c5.go.mf.v2023.2.Hs

## Sheet: Supplementary Data 3
Cell line	Cancer	TF	Nb peaks	Nb mSat peaks	Perc mSat peaks	GSM_ID
A-673	Ewing sarcoma	FLI1	34207	2753	0.0804806	GSM5363936
A673/TR/shEF1	Ewing sarcoma	FLI1	18612	1638	0.0880077	GSM8887414
CHLA-10	Ewing sarcoma	FLI1	17533	1815	0.103519	GSM5363941
CHLA-25	Ewing sarcoma	ERG	7978	985	0.123465	GSM5363946
CHLA-9	Ewing sarcoma	FLI1	9398	1274	0.135561	GSM8887415
EW-1	Ewing sarcoma	FLI1	14449	1614	0.111703	GSM5363951
EW-22	Ewing sarcoma	FLI1	17017	1706	0.100253	GSM5363956
EW-24	Ewing sarcoma	FLI1	84239	3171	0.0376429	GSM5363961
EW-3	Ewing sarcoma	ERG	12836	1370	0.106731	GSM5363966
EW-7	Ewing sarcoma	FLI1	7763	1327	0.170939	GSM5363971
MHH-ES-1	Ewing sarcoma	FLI1	12581	1752	0.139258	GSM5363976
MIC	Ewing sarcoma	FLI1	31924	2575	0.0806603	GSM5363981
POE	Ewing sarcoma	FLI1	4827	1258	0.260617	GSM5363986
RD-ES	Ewing sarcoma	FLI1	33568	2858	0.0851406	GSM5363991
Rh1	Ewing sarcoma	FLI1	9401	1737	0.184768	GSM5363996
SK-ES-1	Ewing sarcoma	FLI1	41094	2627	0.0639266	GSM5364001
SK-N-MC	Ewing sarcoma	FLI1	11342	2098	0.184976	GSM5364006
TC-106	Ewing sarcoma	ERG	12201	1351	0.110729	GSM5364021
TC-32	Ewing sarcoma	FLI1	1450	508	0.350345	GSM5364011
TC-71	Ewing sarcoma	FLI1	20357	1836	0.0901901	GSM5364016

## Sheet: Supplementary Data 4
Region	Group	Rank	Intensity	Gene
chr14:99584145-99753739	Ewing_Primary_Tumor	1	5406.33	BCL11B
chr15:67287397-67493201	EWSR1::FLI1-KD	1	5669.17	SMAD3
chr17:57823062-57937362	NB_Mesenchymal	1	7892	MIR21
chr2:216441500-216717650	MSC	1	6294	FN1,LOC646324
chr22:36672108-36881251	Control	1	4665.79	MYH9,TXN2
chr4:174895804-175256017	NB_Noradrenergic	1	7356.79	KIAA1712
chr4:174907836-175249456	NB_Intermediate	1	6775.5	KIAA1712
chr7:115939339-116234461	Ewing	1	6589.4	CAV1,CAV2,TES
chr7:116057221-116232975	MSC-EWSR1::FLI1	1	7723.5	CAV2
chr14:68909615-69182939	RMS_FP	1	7841.58	ZFP36L1
chr14:68961941-69291735	RMS_FN	1	6092.5	C14ORF181,ZFP36L1
chr1:185605402-185851061	Ewing	2	6284.65	HMCN1
chr1:65276727-65478159	Ewing_Primary_Tumor	2	4709	JAK1,RAVER2
chr1:8054034-8292298	EWSR1::FLI1-KD	2	4834.33	ERRFI1
chr13:33682432-33865038	MSC-EWSR1::FLI1	2	7587	STARD13
chr16:85148655-85718139	NB_Noradrenergic	2	5258.58	KIAA0182,KIAA0513,LOC400548
chr17:59214806-59504503	NB_Mesenchymal	2	6401	C17ORF82,TBX2
chr17:75278567-75492222	NB_Intermediate	2	3912.75	MIR4316,SEPT9
chr19:39121294-39228159	Control	2	4398.12	ACTN4,CAPN12
chr8:118812649-119133811	MSC	2	6116.25	EXT1
chr11:17650433-17760771	RMS_FP	2	5008.58	MYOD1
chr17:75345957-75501037	RMS_FN	2	6063	MIR4316,SEPT9
chr10:78863071-79403147	NB_Mesenchymal	3	5699.5	KCNMA1
chr11:12131321-12312249	MSC	3	5933.75	MICALCL
chr11:122924464-123179552	MSC-EWSR1::FLI1	3	6089	ASAM,HSPA8
chr11:65233307-65292259	Control	3	4175.62	MALAT1
chr11:65235536-65284224	EWSR1::FLI1-KD	3	4562.33	MALAT1
chr11:83165132-83533573	Ewing	3	5590	DLG2
chr2:176937299-177006434	Ewing_Primary_Tumor	3	4571.33	EVX2,HOXD10,HOXD11,HOXD12
chr4:140634239-141109549	NB_Noradrenergic	3	4923	MAML3,MGST2
chr5:14348080-14511317	NB_Intermediate	3	3690.75	FAM105A
chr17:27339427-27447559	RMS_FP	3	4826.17	PIPOX,TIAF1
chr12:124837847-125340609	RMS_FN	3	5637.38	FAM101A,NCOR2,SCARB1
chr1:65289200-65449254	MSC-EWSR1::FLI1	4	5955	JAK1
chr11:121990583-122092106	MSC	4	5843.25	LOC399959,MIR100,MIRLET7A2
chr11:69396805-69501076	Ewing	4	5456.1	CCND1
chr11:83160576-83498144	Ewing_Primary_Tumor	4	4467.33	DLG2
chr17:55319465-55786678	NB_Noradrenergic	4	4432.79	MRPS23,MSI2
chr17:57823682-57949665	NB_Intermediate	4	3384.5	MIR21
chr17:64250959-64728947	NB_Mesenchymal	4	5682.5	PRKCA
chr20:45835546-46022470	Control	4	4128.09	LOC100131496,ZMYND8
chr8:128805862-129031527	EWSR1::FLI1-KD	4	4427.83	MIR1204,MIR1205
chr7:129980525-130100733	RMS_FP	4	4795.67	CPA1,CPA5,TSGA14
chr2:43231770-43532858	RMS_FN	4	5287.5	LOC100129726,ZFP36L2
chr10:80652030-81096985	NB_Noradrenergic	5	4408	LOC283050,PPIF,ZMIZ1
chr10:80806440-81091905	NB_Intermediate	5	3165.25	ZMIZ1
chr22:46455927-46491190	MSC-EWSR1::FLI1	5	5297	LOC400931
chr5:172140218-172401597	Control	5	3886.59	DUSP1,ERGIC1,LOC100268168
chr6:56501753-56829039	NB_Mesenchymal	5	5567	BEND6,DST
chr7:115945300-116233928	Ewing_Primary_Tumor	5	4321.17	CAV2
chr7:134330087-134654724	MSC	5	5640.25	CALD1
chr8:118826965-119153979	EWSR1::FLI1-KD	5	4151.5	EXT1
chr8:12671020-12864664	Ewing	5	5398.35	C8ORF79,LOC340357
chr2:16048707-16271554	RMS_FP	5	4781.58	MYCN,MYCNOS
chr11:125925994-126073366	RMS_FN	5	5056.25	CDON,RPUSD4
chr1:18856180-19075719	Ewing_Primary_Tumor	6	4230.33	PAX7
chr1:245817680-246621886	NB_Intermediate	6	3093.5	KIF26B,SMYD3
chr1:65283855-65447598	Ewing	6	4816.2	JAK1,RAVER2
chr11:113891943-114196419	Control	6	3610.71	NNMT,ZBTB16
chr11:71993310-72149827	NB_Noradrenergic	6	4293.74	CLPB,PHOX2A
chr12:109153426-109260886	MSC-EWSR1::FLI1	6	5210.5	SSH1
chr15:39386572-39628122	MSC	6	5604	C15ORF54
chr2:216516436-216700410	NB_Mesenchymal	6	4967	LOC646324
chr8:67402420-67486993	EWSR1::FLI1-KD	6	4135.33	C8ORF46,MYBL1
chr16:70680018-70802662	RMS_FP	6	4683.58	MTSS1L,VAC14
chr7:5594293-5744414	RMS_FN	6	4227.25	FSCN1
chr14:61928710-62092866	NB_Mesenchymal	7	4867	HIF1A
chr14:68541826-68780671	EWSR1::FLI1-KD	7	4127	RAD51L1
chr17:57822638-57937850	MSC	7	5391.75	MIR21
chr17:75266071-75495914	Control	7	3540.46	MIR4316,SEPT9
chr19:13093952-13214764	Ewing_Primary_Tumor	7	4127.17	LYL1,NFIX
chr22:46429449-46508812	Ewing	7	4759.35	C22ORF26,LOC100271722,LOC400931
chr22:46446415-46513117	NB_Intermediate	7	3082.25	LOC400931
chr4:41610594-41894279	NB_Noradrenergic	7	3547.63	PHOX2B,TMEM33
chr7:134374324-134652610	MSC-EWSR1::FLI1	7	4584.5	CALD1
chr2:1596297-1755637	RMS_FP	7	4130.17	PXDN
chr1:156040526-156112656	RMS_FN	7	4136.25	LMNA
chr1:8570567-8788099	MSC-EWSR1::FLI1	8	4299.5	RERE
chr13:110760803-111293860	Control	8	3458.11	CARKD,COL4A1,COL4A2,RAB20
chr14:89205265-89510798	NB_Noradrenergic	8	3532.74	TTC8
chr17:47029970-47149075	Ewing	8	4484.9	GIP,IGF2BP1
chr2:161057523-161292248	NB_Mesenchymal	8	4819	ITGB6
chr2:238029572-238422895	MSC	8	5314.5	COL6A3,COPS8
chr22:36672455-36878857	EWSR1::FLI1-KD	8	4085.83	MYH9,TXN2
chr22:46426295-46491287	Ewing_Primary_Tumor	8	4040.17	C22ORF26,LOC100271722,LOC400931
chr4:41733690-41892616	NB_Intermediate	8	2968	PHOX2B,TMEM33
chr15:58725541-58855481	RMS_FP	8	4087.58	ADAM10,HSP90AB4P,LIPC
chr11:65215834-65289481	RMS_FN	8	4053.25	MALAT1
chr14:51858587-52193755	NB_Mesenchymal	9	4749	FRMD6
chr15:67273267-67502261	Control	9	3399.11	SMAD3
chr17:46021827-46104683	NB_Noradrenergic	9	3401.37	CDK5RAP3
chr17:59432683-59504294	NB_Intermediate	9	2962.75	TBX2
chr2:161058550-161373907	EWSR1::FLI1-KD	9	4070	ITGB6,RBMS1
chr2:36554305-36822343	MSC	9	5205.25	CRIM1,FEZ2
chr22:36710667-36870149	MSC-EWSR1::FLI1	9	4284	MYH9
chr7:130558726-130796985	Ewing	9	4257.35	FLJ43663,LOC646329,MIR29B1
chr7:130572746-130657223	Ewing_Primary_Tumor	9	4003.5	LOC646329
chr11:1967385-2021172	RMS_FP	9	4046	LOC100133545,MRPL23
chr11:1960211-2016045	RMS_FN	9	3957.12	LOC100133545,MRPL23
chr11:11968322-12311857	Control	10	3251.61	DKK3,MICAL2,MICALCL
chr13:33677629-33959034	Ewing_Primary_Tumor	10	3949.5	STARD13
chr17:64266854-64633808	NB_Intermediate	10	2954.75	MIR634,PRKCA
chr17:75274447-75491145	EWSR1::FLI1-KD	10	4057	MIR4316,SEPT9
chr17:79300387-79491829	Ewing	10	4155.7	ACTG1,BAHCC1,MIR3186,TMEM105
chr2:189940522-190170555	NB_Mesenchymal	10	4509	COL5A2,MIR3129
chr20:45881253-46021457	MSC-EWSR1::FLI1	10	4274	LOC100131496
chr4:174336848-174502640	NB_Noradrenergic	10	3274.95	HAND2,NBLA00301
chr9:97516814-97716129	MSC	10	4828.75	MIR2278
chr14:61530651-61731655	RMS_FP	10	3827.92	PRKCH,SLC38A6,TMEM30B
chr7:129977340-130042836	RMS_FN	10	3938.75	CPA1,CPA5
chr1:236711898-236938187	Ewing	11	3983.35	ACTN2,HEATR1
chr12:130931164-131238054	NB_Noradrenergic	11	3194.95	RIMBP2,STX2
chr17:79356770-79459519	Ewing_Primary_Tumor	11	3887.33	BAHCC1,MIR3186
chr2:218634958-218897113	Control	11	3197.45	DIRC3,RUFY4,TNS1
chr3:149158293-149391794	MSC	11	4644.25	TM4SF4,WWTR1
chr4:174386527-174496976	NB_Intermediate	11	2759.25	HAND2,NBLA00301
chr4:7750614-7943613	NB_Mesenchymal	11	4418.5	AFAP1,AFAP1-AS1
chr7:116033046-116234436	EWSR1::FLI1-KD	11	3952.5	CAV1,CAV2
chr7:130564464-130612022	MSC-EWSR1::FLI1	11	4247.5	LOC646329
chr11:119438432-119623914	RMS_FP	11	3696.17	PVRL1
chr10:80827944-81109987	RMS_FN	11	3644.25	PPIF,ZMIZ1
chr10:80765037-81110876	Control	12	3194.41	PPIF,ZMIZ1
chr11:113906746-114134676	Ewing_Primary_Tumor	12	3834.83	NNMT,ZBTB16
chr11:65237895-65276984	MSC-EWSR1::FLI1	12	4191	MALAT1
chr11:95767080-96077755	EWSR1::FLI1-KD	12	3790	MIR1260B,MTMR2
chr12:124810372-125369796	NB_Noradrenergic	12	3091.26	FAM101A,NCOR2,SCARB1
chr13:97826637-98049129	NB_Intermediate	12	2651.5	MBNL2
chr16:23837546-24001897	Ewing	12	3922.35	PRKCB
chr20:36670853-36860989	NB_Mesenchymal	12	4258	TGM2
chr3:123350847-123603698	MSC	12	4591.25	MYLK
chr1:202984657-203088273	RMS_FP	12	3592.08	MYOG,PPFIA4
chr1:235085320-235191689	RMS_FN	12	3619.25	SNORA14B
chr1:116848415-116962046	Ewing_Primary_Tumor	13	3614.83	ATP1A1
chr1:234617473-234821027	Control	13	3028.77	IRF2BP2,NCRNA00184,TARBP1
chr17:57824375-57937236	MSC-EWSR1::FLI1	13	4134.5	MIR21
chr17:76285701-76423497	NB_Mesenchymal	13	4179.5	SOCS3
chr3:171756250-172086368	MSC	13	4492.5	FNDC3B
chr5:168103777-168657755	NB_Noradrenergic	13	3028.11	MIR218-2,MIR585
chr7:81227176-81411659	NB_Intermediate	13	2632.5	HGF
chr8:26999428-27108144	Ewing	13	3849.3	STMN4,TRIM35
chr9:132145448-132272281	EWSR1::FLI1-KD	13	3732.33	C9ORF106,C9ORF50
chr2:16352293-16484799	RMS_FP	13	3337.75	FAM49A,MYCNOS
chr16:70679228-70816523	RMS_FN	13	3583.88	LOC100130894,MTSS1L
chr1:27715314-27943976	Control	14	3014.77	AHDC1,FCN3,GPR3,MAP3K6,WASF2
chr1:8498351-8950223	Ewing_Primary_Tumor	14	3609.5	RERE
chr14:97603928-97774359	Ewing	14	3760.95	LOC100129345,VRK1
chr15:37306081-37429985	NB_Intermediate	14	2615	MEIS2
chr17:79301611-79407880	EWSR1::FLI1-KD	14	3666.67	BAHCC1,TMEM105
chr3:149159603-149391988	NB_Mesenchymal	14	4125	TM4SF4,WWTR1
chr5:64394250-64522765	MSC	14	4468	ADAMTS6
chr9:118346041-118437253	MSC-EWSR1::FLI1	14	4096	C9ORF27,TNC
chr9:132067381-132272179	NB_Noradrenergic	14	3010.74	C9ORF106,C9ORF50
chr7:5565448-5739898	RMS_FP	14	3273.42	ACTB,FSCN1,RNF216
chr9:132080156-132287190	RMS_FN	14	3529.5	C9ORF106,C9ORF50
chr1:192476328-192578739	MSC-EWSR1::FLI1	15	4073.5	RGS1
chr11:69426190-69501465	Ewing_Primary_Tumor	15	3461.83	CCND1
chr14:61764160-62130718	Control	15	2941.43	HIF1A,PRKCH,TMEM30B
chr15:78888221-79012806	NB_Noradrenergic	15	3000.84	CHRNA3,CHRNB4
chr16:74459811-74703261	Ewing	15	3749.05	GLG1,LOC283922
chr3:149211961-149396990	EWSR1::FLI1-KD	15	3597	WWTR1
chr4:7779788-7944099	MSC	15	4366	AFAP1,AFAP1-AS1
chr7:92232767-92482840	NB_Mesenchymal	15	4124	CDK6,FAM133B
chr8:131027810-131400829	NB_Intermediate	15	2441.5	ASAP1-IT
chr2:23672294-23893387	RMS_FP	15	3272.5	KLHL29
chr17:76215556-76433700	RMS_FN	15	3390.75	EPR1,LOC283999,PGS1,SOCS3
chr1:156033094-156132706	Control	16	2925.3	LMNA,MEX3A
chr11:69402112-69498720	MSC-EWSR1::FLI1	16	4055	CCND1
chr12:65979152-66094060	NB_Mesenchymal	16	4042.5	HMGA2
chr16:57755956-57933740	Ewing	16	3555.4	KATNB1,KIFC3
chr19:39119811-39227535	EWSR1::FLI1-KD	16	3561.5	ACTN4
chr2:189139208-189417025	NB_Intermediate	16	2322.75	MIR561
chr2:207899873-208380358	NB_Noradrenergic	16	2713.58	CREB1,KLF7,MIR2355
chr5:14140170-14305961	MSC	16	4344.25	TRIO
chr8:27000420-27108381	Ewing_Primary_Tumor	16	3375.83	STMN4,TRIM35
chr17:75348506-75476403	RMS_FP	16	3112.08	MIR4316
chr14:77366312-77452816	RMS_FN	16	3377.25	C14ORF166B,C14ORF4
chr11:65236613-65278353	NB_Mesenchymal	17	4039.5	MALAT1
chr13:33668915-33943304	Ewing	17	3300.05	STARD13
chr14:77366751-77578147	Ewing_Primary_Tumor	17	3263	ANGEL1,C14ORF4
chr17:59195621-59503705	NB_Noradrenergic	17	2648.16	TBX2
chr3:123323562-123563432	MSC-EWSR1::FLI1	17	4055	MYLK
chr8:30221031-30463645	Control	17	2867.55	GTF2E2,RBPMS
chr9:114652877-114860410	MSC	17	4334	SUSD1,UGCG
chr9:37914093-38080235	EWSR1::FLI1-KD	17	3551.17	MCART1,SHB
chr9:97508944-97715996	NB_Intermediate	17	2310.5	MIR2278
chr1:156054019-156100743	RMS_FP	17	3100.33	LMNA
chr5:139010253-139201370	RMS_FN	17	3336	CXXC5,PSD2
chr1:157931568-158049547	EWSR1::FLI1-KD	18	3548.17	KIRREL
chr1:201328525-201796203	Control	18	2809.05	CSRP1,LAD1,NAV1,PHLDA3,RPS10P7,TNNI1,TNNT2
chr1:85727701-85841686	MSC-EWSR1::FLI1	18	4007	BCL10
chr10:8075629-8201403	NB_Noradrenergic	18	2608.63	GATA3
chr11:65236476-65289852	NB_Intermediate	18	2278	MALAT1
chr14:61927806-62092467	MSC	18	4322.75	HIF1A
chr17:62554331-62747850	NB_Mesenchymal	18	3829.5	SMURF2
chr4:87811963-88052616	Ewing	18	3245.9	AFF1
chr5:146993060-147235743	Ewing_Primary_Tumor	18	3125	DPYSL3,JAKMIP2
chr2:85932120-86055273	RMS_FP	18	3069.5	ATOH8
chr11:68045552-68222398	RMS_FN	18	3229.25	LRP5,PPP6R3
chr1:201449102-201578181	MSC-EWSR1::FLI1	19	3993.5	CSRP1,RPS10P7
chr1:85705575-85845629	MSC	19	4187	BCL10
chr10:4677593-4826049	NB_Mesenchymal	19	3822	AKR1E2,LOC100216001
chr14:77365207-77591849	Control	19	2793.96	ANGEL1,C14ORF166B,C14ORF4,KIAA1737
chr15:60632505-60721687	EWSR1::FLI1-KD	19	3547.83	ANXA2
chr17:75345455-75531929	NB_Noradrenergic	19	2604.79	MIR4316,SEPT9
chr2:223767533-224208465	NB_Intermediate	19	2171.5	KCNE4
chr8:12587153-12908552	Ewing_Primary_Tumor	19	3089.67	C8ORF79,LOC340357,LONRF1
chr9:89068603-89323663	Ewing	19	3237.05	ZCCHC6
chr17:6351052-6484103	RMS_FP	19	3054.58	FAM64A,PITPNM3
chr17:79338726-79406997	RMS_FN	19	3176.5	BAHCC1
chr1:172787694-172987443	EWSR1::FLI1-KD	20	3404.5	TNFSF18
chr10:78043921-78223229	NB_Mesenchymal	20	3807	NCRNA00245
chr11:71989578-72151172	NB_Intermediate	20	2130.5	CLPB,PHOX2A
chr12:111830778-111907310	MSC-EWSR1::FLI1	20	3752	SH2B3
chr12:75996274-76441992	MSC	20	4073.5	KRR1,PHLDA1
chr14:77344054-77554546	NB_Noradrenergic	20	2524.05	ANGEL1,C14ORF4
chr2:145107146-145288734	Ewing_Primary_Tumor	20	3022.83	ZEB2
chr9:132143292-132272366	Control	20	2729.2	C9ORF106,C9ORF50,METTL11A
chr9:132600269-132881763	Ewing	20	3115.65	FNBP1,GPR107,USP20
chr1:22162096-22302074	RMS_FP	20	2974	HSPG2
chr10:102620098-102677858	RMS_FN	20	3149.75	FAM178A
chr1:157921981-158096469	Ewing	21	3099.75	KIRREL
chr10:33480270-33679070	NB_Mesenchymal	21	3777.5	NRP1
chr10:63650359-63874354	EWSR1::FLI1-KD	21	3403	ARID5B
chr12:54341291-54433872	Ewing_Primary_Tumor	21	3004	HOTAIR,HOXC10,HOXC11,HOXC4,HOXC6,HOXC9
chr14:68910006-69230704	Control	21	2633.39	ZFP36L1
chr14:93284824-93567267	NB_Noradrenergic	21	2391.74	CHGA,ITPK1-AS1
chr2:224305478-224492480	NB_Intermediate	21	2058.5	SCG2
chr2:36658947-36810567	MSC-EWSR1::FLI1	21	3683.5	FEZ2
chr3:170403166-170532123	MSC	21	4061.5	RPL22L1
chr11:125929386-126036606	RMS_FP	21	2942.42	CDON
chr2:23603780-23868580	RMS_FN	21	3086.5	KLHL29
chr1:214524901-214762685	NB_Mesenchymal	22	3719.5	PTPN14
chr1:85729393-85843329	EWSR1::FLI1-KD	22	3366.67	BCL10
chr10:33388481-33636718	MSC	22	4010	NRP1
chr10:33402003-33667083	NB_Intermediate	22	2035.5	NRP1
chr11:118739926-118825565	Control	22	2604.86	BCL9L,CXCR5,UPK2
chr11:95920016-96077097	MSC-EWSR1::FLI1	22	3627	MIR1260B
chr12:124812157-125093884	Ewing_Primary_Tumor	22	3001.83	FAM101A,NCOR2
chr14:104597532-104868855	NB_Noradrenergic	22	2365.58	C14ORF180,KIF26A
chr8:128805498-129045914	Ewing	22	3077.05	MIR1204,MIR1205,MIR1206
chr1:161914204-162007408	RMS_FP	22	2902.67	OLFML2B
chr1:156626698-156682488	RMS_FN	22	2963.5	NES
chr1:144972488-145145496	Ewing	23	3075.2	PDE4DIP,SEC22B
chr16:23837968-24184773	Ewing_Primary_Tumor	23	2940.17	PRKCB
chr17:55909871-56045099	Control	23	2579.5	CUEDC1,MRPS23,VEZF1
chr2:36564503-36735554	NB_Mesenchymal	23	3713	CRIM1
chr2:47181904-47356619	NB_Noradrenergic	23	2315.37	C2ORF61,MCFD2
chr20:42541880-42611553	MSC-EWSR1::FLI1	23	3509.5	TOX2
chr22:46445787-46491138	EWSR1::FLI1-KD	23	3364.5	C22ORF26,LOC400931
chr4:124723615-124877730	NB_Intermediate	23	2015.25	LOC285419
chr8:123089716-123229439	MSC	23	3992.25	HAS2
chr2:20696004-20854444	RMS_FP	23	2877.67	HS1BP3,RHOB
chr1:41813348-42025364	RMS_FN	23	2887.62	EDN2,SCMH1
chr1:183744579-183913163	Ewing	24	3040.3	APOBEC4,GLT25D2
chr11:78401064-78852501	NB_Noradrenergic	24	2193.89	MIR708,NARS2,ODZ4
chr15:33300428-33529480	NB_Intermediate	24	2006.75	FMN1
chr17:48103520-48170439	NB_Mesenchymal	24	3707.5	ITGA3
chr17:57823718-57937537	EWSR1::FLI1-KD	24	3314.67	MIR21,TMEM49
chr2:223890257-223997301	MSC-EWSR1::FLI1	24	3459	KCNE4
chr22:36674131-36869395	MSC	24	3991.75	MYH9,TXN2
chr4:164192779-164340635	Ewing_Primary_Tumor	24	2922.33	NPY1R,NPY5R
chr5:139009166-139146298	Control	24	2511.02	CXXC5
chr12:124843816-125057061	RMS_FP	24	2821.25	FAM101A,NCOR2
chr2:28533334-28638354	RMS_FN	24	2826.5	FOSL2
chr1:156039650-156103905	EWSR1::FLI1-KD	25	3163.5	LMNA
chr1:94003191-94252532	NB_Intermediate	25	2000.25	BCAR3
chr10:72938272-73083119	NB_Noradrenergic	25	2182.95	UNC5B
chr12:89700604-89825269	MSC-EWSR1::FLI1	25	3450.5	DUSP6
chr13:46502426-46757628	Ewing	25	3030.2	CPB2,LCP1,ZC3H13
chr17:76269006-76424906	Control	25	2487.68	PGS1,SOCS3
chr2:37784718-37970251	NB_Mesenchymal	25	3688.5	CDC42EP3
chr20:45881120-46022785	MSC	25	3857.25	LOC100131496,ZMYND8
chr3:47604192-47763538	Ewing_Primary_Tumor	25	2868.17	CSPG5
chr1:25968577-26102275	RMS_FP	25	2808.92	MAN1C1,SEPN1
chr8:144959599-145042119	RMS_FN	25	2801.88	MIR661,PLEC
chr1:156036430-156116907	NB_Intermediate	26	1977.5	LMNA
chr1:8042537-8280408	NB_Mesenchymal	26	3647.5	ERRFI1
chr10:96968885-97332592	Control	26	2479.91	PDLIM1,SORBS1
chr15:60635286-60720069	MSC-EWSR1::FLI1	26	3383.5	ANXA2
chr2:134236571-134358781	Ewing	26	3029.05	NCKAP5
chr9:114756266-114849004	EWSR1::FLI1-KD	26	3163	SUSD1,UGCG
chr9:132140683-132269766	Ewing_Primary_Tumor	26	2827.83	C9ORF106,C9ORF50
chr9:97491616-97868853	NB_Noradrenergic	26	2122.74	C9ORF3,MIR2278,MIR23B
chrX:45548566-45713111	MSC	26	3810.5	MIR221,MIR222
chr11:68068887-68215145	RMS_FP	26	2767.42	LRP5,PPP6R3
chr3:184347698-184415118	RMS_FN	26	2775.62	MAGEF1
chr1:223883941-223965633	MSC-EWSR1::FLI1	27	3364.5	CAPN2
chr10:95096629-95244337	MSC	27	3766.75	MYOF
chr12:109162196-109265470	Control	27	2471.3	SSH1
chr15:67286395-67494205	NB_Mesenchymal	27	3600	SMAD3
chr17:59205113-59258968	NB_Intermediate	27	1951.25	TBX2
chr17:75314476-75495395	Ewing	27	3027.9	MIR4316,SEPT9
chr3:194800339-194946477	EWSR1::FLI1-KD	27	3061.5	C3ORF21
chr3:29290477-29819955	NB_Noradrenergic	27	2090.21	RBMS3
chr7:5389988-5532181	Ewing_Primary_Tumor	27	2692	TNRC18
chr1:8062473-8283685	RMS_FP	27	2758.58	ERRFI1,SLC45A1
chr8:103727062-103827254	RMS_FN	27	2756.62	AZIN1,KLF10
chr1:27814343-27935232	EWSR1::FLI1-KD	28	3043.67	AHDC1
chr10:69790052-69969241	Ewing_Primary_Tumor	28	2653	MYPN
chr12:110022146-110221027	NB_Noradrenergic	28	2075	C12ORF34,MVK
chr14:99631484-99747175	Ewing	28	2979.55	BCL11B
chr17:47033927-47113440	MSC-EWSR1::FLI1	28	3333.5	IGF2BP1
chr21:39587871-39729614	MSC	28	3766.5	KCNJ15
chr22:36691201-36875028	NB_Mesenchymal	28	3598	MYH9
chr5:139008793-139147836	NB_Intermediate	28	1937.25	CXXC5
chr5:14136595-14503568	Control	28	2456.41	FAM105A,FAM105B,TRIO
chr1:15776093-15836639	RMS_FP	28	2748.5	CELA2B
chr19:13251941-13359089	RMS_FN	28	2741.75	IER2
chr1:162810115-162963961	NB_Noradrenergic	29	2064.11	C1ORF110
chr1:198798700-198908628	Ewing	29	2954.4	MIR181A1
chr1:218503758-218675253	EWSR1::FLI1-KD	29	2998.5	TGFB2
chr13:25687167-25791954	Ewing_Primary_Tumor	29	2622.67	FAM123A
chr14:71903874-72223879	MSC	29	3743.25	LOC145474,SIPA1L1
chr17:29852118-30028166	NB_Mesenchymal	29	3583	MIR365-2
chr17:57821852-57954530	Control	29	2448.93	MIR21,TMEM49
chr4:96410449-96478565	NB_Intermediate	29	1849.25	UNC5C
chr8:128805953-128964921	MSC-EWSR1::FLI1	29	3332	MIR1204,MIR1205
chr1:234978452-235191642	RMS_FP	29	2674	SNORA14B
chr20:57795259-58042164	RMS_FN	29	2703.5	EDN3
chr1:116854627-116961708	Ewing	30	2945.35	ATP1A1
chr1:85858648-86097686	MSC	30	3711	CYR61,DDAH1
chr12:76015865-76187196	NB_Mesenchymal	30	3541.5	KRR1
chr15:40328563-40401960	EWSR1::FLI1-KD	30	2987.83	BMF
chr15:77819028-78167632	Ewing_Primary_Tumor	30	2589.33	LINGO1
chr18:46219661-46548919	Control	30	2446.48	KIAA0427,SMAD7
chr2:37767707-37942094	NB_Intermediate	30	1821	CDC42EP3
chr5:153841329-153967776	NB_Noradrenergic	30	2017.79	HAND1
chr8:27005349-27099633	MSC-EWSR1::FLI1	30	3324.5	TRIM35
chr17:5964574-6009573	RMS_FP	30	2671.17	WSCD1
chr17:55931081-56036660	RMS_FN	30	2685.75	CUEDC1
chr1:8402539-8842997	Ewing	31	2921.1	RERE,SLC45A1
chr10:95091855-95275871	Control	31	2441.88	CEP55,MYOF
chr11:65237989-65283576	Ewing_Primary_Tumor	31	2488.83	MALAT1
chr14:75664770-75782309	MSC-EWSR1::FLI1	31	3311.5	FOS
chr2:216437957-216672409	EWSR1::FLI1-KD	31	2952.67	FN1,LOC646324
chr2:37784868-38122249	MSC	31	3702.25	CDC42EP3,FAM82A1
chr20:45839659-46022452	NB_Mesenchymal	31	3465	LOC100131496,ZMYND8
chr6:75972021-76209559	NB_Intermediate	31	1793.5	FILIP1,TMEM30A
chr9:136622637-136876268	NB_Noradrenergic	31	2012.79	SARDH,VAV2
chr17:17247556-17474465	RMS_FP	31	2666.17	MED9,NT5M,PEMT,RASD1
chr22:46446587-46484960	RMS_FN	31	2678	C22ORF26,LOC400931
chr1:23850682-23939840	Ewing	32	2848.55	ID3
chr12:124847219-125094578	EWSR1::FLI1-KD	32	2944.33	NCOR2
chr14:69189273-69296113	Control	32	2439.12	C14ORF181,ZFP36L1
chr17:47055722-47142489	Ewing_Primary_Tumor	32	2386.67	IGF2BP1
chr17:62548204-62745455	MSC	32	3636.25	SMURF2
chr17:79359294-79404842	MSC-EWSR1::FLI1	32	3303.5	BAHCC1
chr4:119653569-119965079	NB_Intermediate	32	1788	METTL14,SYNPO2
chr4:96188563-96485886	NB_Noradrenergic	32	1997.11	UNC5C
chr7:43649455-43742548	NB_Mesenchymal	32	3455	C7ORF44
chr14:77366578-77543431	RMS_FP	32	2577.92	ANGEL1,C14ORF166B,C14ORF4
chr1:27823193-27948217	RMS_FN	32	2649.38	AHDC1,WASF2
chr11:122925074-123138014	MSC	33	3591.75	ASAM,HSPA8
chr17:46792077-46817554	Ewing_Primary_Tumor	33	2296.67	HOXB13,NCRNA00253
chr18:46351040-46503037	NB_Intermediate	33	1768.5	SMAD7
chr19:3332061-3484240	Control	33	2427.27	C19ORF77,DOHH,NFIC
chr3:127884999-128158367	NB_Noradrenergic	33	1993.21	DNAJB8,EEFSEC,MIR1280
chr5:16841222-16966004	MSC-EWSR1::FLI1	33	3292	MYO10
chr6:52358374-52531832	NB_Mesenchymal	33	3442	TRAM2
chr7:130557522-130738082	EWSR1::FLI1-KD	33	2940.33	FLJ43663,LOC646329,MIR29B1
chr9:132144598-132269800	Ewing	33	2809.55	C9ORF106,C9ORF50
chr9:134463827-134620291	RMS_FP	33	2525.83	RAPGEF1
chr1:23850784-23929758	RMS_FN	33	2624.88	E2F2,ID3
chr1:234610970-234812128	NB_Noradrenergic	34	1937.16	IRF2BP2,TARBP1
chr10:8076340-8138849	NB_Intermediate	34	1754.5	GATA3
chr11:65214076-65284689	Ewing	34	2801.6	MALAT1
chr12:124805271-125084742	Control	34	2413.05	FAM101A,NCOR2
chr3:140958398-141197205	NB_Mesenchymal	34	3384	ZBTB38
chr3:149245385-149391751	MSC-EWSR1::FLI1	34	3290.5	WWTR1
chr3:188977761-189092634	EWSR1::FLI1-KD	34	2939.5	TP63,TPRG1
chr4:14999621-15055917	Ewing_Primary_Tumor	34	2278.5	CPEB2
chr6:56501631-56777927	MSC	34	3562	BEND6,DST
chr16:989910-1070285	RMS_FP	34	2485.42	LMF1,Na,SOX8
chr8:23118720-23292886	RMS_FN	34	2604.5	LOXL2,R3HCC1
chr1:234976825-235188542	Control	35	2407.55	NCRNA00184,SNORA14B
chr12:66204937-66356880	NB_Mesenchymal	35	3368.5	RPSAP52
chr12:76325927-76432361	EWSR1::FLI1-KD	35	2922.33	PHLDA1
chr14:100847679-101087490	NB_Noradrenergic	35	1924.74	BEGAIN,WDR25
chr16:24939296-25119573	Ewing_Primary_Tumor	35	2271.67	ARHGAP17
chr17:78697890-78779600	NB_Intermediate	35	1751.5	CHMP6,RPTOR
chr20:49031747-49488457	Ewing	35	2777.4	BCAS4,FAM65C,MIR645,PARD6B,PTPN1
chr4:7752341-7939304	MSC-EWSR1::FLI1	35	3282	AFAP1,AFAP1-AS1
chr6:52354460-52482454	MSC	35	3514.25	TRAM2
chr1:27803811-27934081	RMS_FP	35	2484.92	AHDC1,WASF2
chr2:240142556-240252886	RMS_FN	35	2562.88	MGC16025,MIR4269
chr14:68590217-68746742	NB_Mesenchymal	36	3324	RAD51L1
chr14:77366984-77552719	Ewing	36	2694.75	ANGEL1,C14ORF4
chr16:53074664-53191496	MSC-EWSR1::FLI1	36	3281	CHD9
chr17:46044740-46104639	NB_Intermediate	36	1737.25	CDK5RAP3
chr17:75278752-75552465	Ewing_Primary_Tumor	36	2259.17	MIR4316,SEPT9
chr18:46219455-46503286	MSC	36	3420.5	KIAA0427,SMAD7
chr2:29643633-29891918	NB_Noradrenergic	36	1895.74	ALK,CLIP4
chr5:149815390-150057197	Control	36	2333.11	MYOZ3,NDST1,SYNPO
chr5:151026333-151131409	EWSR1::FLI1-KD	36	2898.5	ATOX1,SPARC
chr9:89049145-89259696	RMS_FP	36	2429.17	ZCCHC6
chr14:77459841-77551844	RMS_FN	36	2553.62	C14ORF4
chr1:39541503-39748932	Control	37	2325.07	MACF1,NDUFS5
chr11:125967434-126068843	EWSR1::FLI1-KD	37	2881.5	CDON,RPUSD4
chr13:36011621-36205376	NB_Noradrenergic	37	1885.42	MAB21L1
chr13:46674845-46786709	MSC-EWSR1::FLI1	37	3276.5	LCP1
chr14:51973904-52198850	MSC	37	3387	FRMD6
chr16:74464266-74701858	Ewing_Primary_Tumor	37	2258.67	GLG1,LOC283922
chr17:38437408-38515668	NB_Intermediate	37	1699	RARA
chr2:145056256-145287845	Ewing	37	2624.9	GTDC1,ZEB2
chr9:16409947-16745612	NB_Mesenchymal	37	3323	BNC2
chr10:104361399-104439587	RMS_FP	37	2402.92	TRIM8
chr19:19499367-19608368	RMS_FN	37	2540.62	GATAD2A,TSSK6
chr17:38380047-38520392	Ewing_Primary_Tumor	38	2248	CDC6,RARA
chr17:61451782-61577103	NB_Noradrenergic	38	1885.21	CYB561
chr2:161058813-161291458	MSC	38	3373.75	ITGB6,PLA2R1,RBMS1
chr2:191698872-191917303	MSC-EWSR1::FLI1	38	3248	GLS,STAT1
chr20:4408752-4503330	Ewing	38	2571.95	ADRA1D,PRNP
chr5:55542950-55666112	NB_Intermediate	38	1679	ANKRD55,IL6ST
chr7:55085334-55275427	NB_Mesenchymal	38	3307.5	EGFR
chr8:144989338-145057966	EWSR1::FLI1-KD	38	2837.5	PLEC
chr9:123988375-124149147	Control	38	2324.62	GSN,STOM
chr21:34397348-34463231	RMS_FP	38	2384.58	OLIG1,OLIG2
chr12:3200510-3434212	RMS_FN	38	2509.62	PRMT8,TSPAN9
chr1:201641049-201764262	NB_Mesenchymal	39	3295	NAV1
chr1:214506602-214669608	MSC-EWSR1::FLI1	39	3210.5	PTPN14,SMYD2
chr1:22145139-22307663	Control	39	2311.91	CELA3B,HSPG2,LDLRAD2
chr18:56501136-56782978	Ewing	39	2509	LOC390858,SEC11C,ZNF532
chr20:19186972-19342880	Ewing_Primary_Tumor	39	2231.83	LOC100130264,SLC24A3
chr3:45080777-45268564	MSC	39	3319.5	CDCP1
chr4:151487059-151523905	NB_Intermediate	39	1662.25	MAB21L2
chr5:135300406-135403170	EWSR1::FLI1-KD	39	2834.5	TGFBI
chr8:29576514-29802652	NB_Noradrenergic	39	1878.21	C8ORF75,LOC286135,MIR3148
chr2:28548173-28638832	RMS_FP	39	2371.67	FOSL2
chr7:5447291-5481634	RMS_FN	39	2484	TNRC18
chr1:198798146-198907863	EWSR1::FLI1-KD	40	2803.5	MIR181A1
chr13:110381075-110445629	Ewing_Primary_Tumor	40	2209.67	IRS2
chr17:55924847-56033395	NB_Mesenchymal	40	3289	CUEDC1
chr2:161012978-161363338	Control	40	2263.88	ITGB6,PLA2R1,RBMS1
chr2:29416183-29655036	NB_Noradrenergic	40	1870.89	CLIP4
chr3:123314607-123555778	NB_Intermediate	40	1596	MYLK
chr3:34192760-34367813	Ewing	40	2484.3	PDCD6IP
chr5:17094127-17286980	MSC-EWSR1::FLI1	40	3192.5	LOC285696
chr7:137552292-137694050	MSC	40	3305.5	CREB3L2
chr5:176497230-176544611	RMS_FP	40	2349	FGFR4
chr7:429305-651270	RMS_FN	40	2476	FLJ44511,PDGFA
chr1:179695569-179788451	NB_Noradrenergic	41	1869.84	FAM163A
chr10:32603286-32707904	MSC-EWSR1::FLI1	41	3189	CCDC7,EPC1
chr10:63582296-63857535	Ewing_Primary_Tumor	41	2175.5	ARID5B
chr11:65237881-65278192	MSC	41	3285.25	MALAT1
chr12:90329645-90464794	EWSR1::FLI1-KD	41	2803.17	LOC338758
chr13:97846644-98022275	NB_Mesenchymal	41	3277.5	MBNL2
chr18:52888831-53027078	NB_Intermediate	41	1595	TCF4
chr2:43054957-43723527	Control	41	2260.73	HAAO,LOC100129726,OXER1,THADA,ZFP36L2
chr5:147040603-147254538	Ewing	41	2468.65	JAKMIP2
chr17:55910223-56034171	RMS_FP	41	2336.5	CUEDC1
chr11:125110022-125291239	RMS_FN	41	2466.75	FEZ1,PKNOX2
chr11:11979211-12312930	NB_Intermediate	42	1555.5	DKK3,MICAL2,MICALCL
chr11:65157626-65225106	Control	42	2241.25	MIR612,NEAT1
chr12:65986581-66094371	MSC	42	3284.25	HMGA2
chr16:24983727-25079069	MSC-EWSR1::FLI1	42	3172	ARHGAP17
chr2:85925189-86055271	Ewing	42	2468.4	ATOH8
chr3:170405751-170499260	NB_Mesenchymal	42	3262	RPL22L1
chr3:44956078-45054471	Ewing_Primary_Tumor	42	2173.33	ZDHHC3
chr6:86092040-86209485	EWSR1::FLI1-KD	42	2761.67	NT5E
chr7:8186113-8368623	NB_Noradrenergic	42	1822.05	ICA1
chr14:69202292-69291697	RMS_FP	42	2324.08	C14ORF181,ZFP36L1
chr14:61544681-61736772	RMS_FN	42	2449.88	PRKCH,SLC38A6,TMEM30B
chr1:54684605-54880930	NB_Noradrenergic	43	1818.26	MRPL37,SSBP3
chr11:118767418-118811719	EWSR1::FLI1-KD	43	2750.33	BCL9L
chr11:83424312-83467605	MSC-EWSR1::FLI1	43	3123	CCDC90B,DLG2
chr12:109167781-109253499	MSC	43	3233	SSH1
chr2:121486356-121718628	NB_Intermediate	43	1513.5	GLI2
chr22:46447287-46491129	NB_Mesenchymal	43	3241	LOC400931
chr4:40171577-40268188	Ewing	43	2459.25	RHOH
chr7:5364806-5498086	Control	43	2219.07	TNRC18
chr8:9193538-9641431	Ewing_Primary_Tumor	43	2137	TNKS
chr1:201222763-201317178	RMS_FP	43	2297.83	PKP1
chr14:74184120-74277246	RMS_FN	43	2433.88	C14ORF43
chr10:74002432-74127550	NB_Mesenchymal	44	3215	DDIT4
chr11:68854465-69089364	NB_Noradrenergic	44	1814.89	MYEOV,TPCN2
chr12:115099073-115143186	NB_Intermediate	44	1510.75	TBX3
chr22:46433863-46526214	Control	44	2214.52	C22ORF26,LOC100271722,LOC150381,LOC400931,MIR3619,MIRLET7A3,MIRLET7B
chr22:46445906-46491280	MSC	44	3225.5	C22ORF26,LOC400931
chr6:140363224-140405296	MSC-EWSR1::FLI1	44	3047	MIR3668
chr8:70526522-70864218	Ewing	44	2456.55	SLCO5A1,SULF1
chr9:137174259-137736097	Ewing_Primary_Tumor	44	2133.17	COL5A1,RXRA
chr9:137206485-137395821	EWSR1::FLI1-KD	44	2733.17	RXRA
chr17:76492932-76714771	RMS_FP	44	2259.83	DNAH17
chr1:155914583-156009179	RMS_FN	44	2417.5	ARHGEF2,SSR2
chr1:156049602-156116574	NB_Mesenchymal	45	3213	LMNA
chr10:3782065-3903412	MSC-EWSR1::FLI1	45	3023	KLF6
chr13:33726540-33864758	MSC	45	3152	STARD13
chr14:68905895-69182364	EWSR1::FLI1-KD	45	2730.5	ZFP36L1
chr17:76855408-77002469	NB_Intermediate	45	1486.25	LGALS3BP,TIMP2,USP36
chr18:2898925-3105370	Ewing_Primary_Tumor	45	2122.33	LOC727896,LPIN2
chr19:13085260-13216873	Control	45	2207.39	LYL1,NFIX
chr6:140149472-140439062	Ewing	45	2432.8	MIR3668
chr7:92306633-92484126	NB_Noradrenergic	45	1802.42	CDK6,FAM133B
chr17:38447679-38514654	RMS_FP	45	2226.83	RARA
chr11:65033494-65097937	RMS_FN	45	2408.12	CDC42EP2,POLA2
chr1:235089641-235162960	NB_Mesenchymal	46	3202.5	SNORA14B
chr1:8042580-8216040	MSC	46	3129.75	ERRFI1
chr11:122969912-123138953	EWSR1::FLI1-KD	46	2727.67	ASAM,HSPA8
chr12:89600289-89869361	Ewing	46	2412.85	DUSP6,GALNT4
chr19:39137536-39211412	MSC-EWSR1::FLI1	46	3015	ACTN4
chr4:151200732-151385090	NB_Intermediate	46	1484.25	MAB21L2
chr7:134341861-134659828	Control	46	2198.8	BPGM,CALD1
chr7:5564258-5744888	NB_Noradrenergic	46	1789.21	ACTB,FSCN1
chr9:90051550-90329902	Ewing_Primary_Tumor	46	2118.5	DAPK1
chr9:133294286-133388574	RMS_FP	46	2203.42	ASS1,LOC100272217
chr5:140872146-140909716	RMS_FN	46	2362.38	PCDHGC5
chr12:54345517-54400032	Ewing	47	2406.4	HOTAIR,HOXC10,HOXC11,HOXC12,HOXC9
chr15:66965502-67203775	EWSR1::FLI1-KD	47	2725.5	SMAD3,SMAD6
chr2:161188021-161286716	MSC-EWSR1::FLI1	47	3013	RBMS1
chr2:237996064-238433990	Control	47	2187.98	COL6A3,COPS8,MLPH
chr21:38062646-38164069	Ewing_Primary_Tumor	47	2115.67	SIM2
chr3:98494774-98645676	MSC	47	3121.75	DCBLD2
chr7:81554059-81683764	NB_Intermediate	47	1439.5	HGF
chr9:129260795-129328650	NB_Noradrenergic	47	1743.16	FAM125B,LMX1B
chrX:45555475-45710540	NB_Mesenchymal	47	3196.5	MIR221,MIR222
chr5:139013088-139091450	RMS_FP	47	2190.33	CXXC5
chr2:121415368-121760962	RMS_FN	47	2354.38	GLI2,RALB,RNU4ATAC
chr1:76451474-76625787	NB_Intermediate	48	1437.75	ST6GALNAC3
chr10:104338767-104455710	Control	48	2148.7	TRIM8
chr10:69792343-69927867	MSC	48	3121.5	HERC4,MYPN
chr11:10534543-10704122	Ewing_Primary_Tumor	48	2114.5	LOC100129827,LYVE1,MRVI1,RNF141
chr17:46781151-46816439	Ewing	48	2404.05	HOXB13,MIR3185,NCRNA00253,PRAC
chr20:31026890-31236218	NB_Noradrenergic	48	1738.11	C20ORF112,LOC149950
chr6:16667444-16788106	EWSR1::FLI1-KD	48	2703.17	ATXN1
chr7:107530846-107674598	NB_Mesenchymal	48	3189	LAMB1
chr9:132199024-132271729	MSC-EWSR1::FLI1	48	2955	C9ORF106,C9ORF50
chr1:154718616-154843297	RMS_FP	48	2187.67	KCNN3
chr16:4247913-4390482	RMS_FN	48	2340	GLIS2,PAM16,SRL,TFAP4
chr11:33992793-34140034	Ewing	49	2396.75	CAPRIN1,NAT10
chr13:34044961-34124227	MSC-EWSR1::FLI1	49	2900	STARD13
chr2:152113520-152244719	Ewing_Primary_Tumor	49	2059.5	NMI,TNFAIP6
chr20:45848111-46022136	NB_Intermediate	49	1430.75	LOC100131496,ZMYND8
chr3:112317900-112420065	MSC	49	3114.75	CCDC80
chr3:140959146-141219664	Control	49	2138.59	ACPL2,RASA2,ZBTB38
chr5:139013184-139145815	EWSR1::FLI1-KD	49	2691.5	CXXC5
chr5:141058628-141266205	NB_Noradrenergic	49	1702.47	ARAP3,PCDH1
chr8:131136859-131432093	NB_Mesenchymal	49	3186	ASAP1-IT
chr1:155930104-155961020	RMS_FP	49	2182.33	ARHGEF2
chr18:3581909-3637028	RMS_FN	49	2333.75	FLJ35776
chr10:101663986-101782740	NB_Intermediate	50	1428.25	NCRNA00093
chr10:24607978-24684525	MSC-EWSR1::FLI1	50	2893.5	KIAA1217
chr17:38439622-38527679	NB_Noradrenergic	50	1697.84	RARA
chr17:76290581-76418089	EWSR1::FLI1-KD	50	2657	SOCS3
chr2:216218931-216342501	MSC	50	3110	FN1
chr2:43245486-43365524	NB_Mesenchymal	50	3159.5	ZFP36L2
chr9:130236948-130352624	Control	50	2118.79	FAM129B,LRSAM1
chr9:15834506-16107327	Ewing_Primary_Tumor	50	1997.83	C9ORF93
chr9:90074876-90329976	Ewing	50	2352.3	DAPK1
chr7:75535575-75626550	RMS_FP	50	2180	POR,SNORA14A,TMEM120A
chr7:75915721-75976216	RMS_FN	50	2332.5	HSPB1
chr1:201643662-201764836	EWSR1::FLI1-KD	51	2654.5	NAV1
chr12:124836649-125271956	NB_Intermediate	51	1427.5	FAM101A,NCOR2,SCARB1
chr12:76325507-76481009	NB_Mesenchymal	51	3149	PHLDA1
chr14:101075270-101271737	NB_Noradrenergic	51	1694.42	C14ORF70,DLK1,MEG3
chr14:74162815-74292901	Control	51	2117.59	C14ORF43,PNMA1
chr14:77488321-77552804	MSC-EWSR1::FLI1	51	2874.5	C14ORF4
chr20:21476272-21614066	Ewing_Primary_Tumor	51	1993.83	NKX2-2
chr4:57882112-58015907	MSC	51	3084	LOC255130
chr6:110586576-110714251	Ewing	51	2322.25	C6ORF186,CDC40,DDO
chr17:79346910-79461987	RMS_FP	51	2176.75	BAHCC1,MIR3186
chr11:118715466-118821493	RMS_FN	51	2331.25	BCL9L,CXCR5,UPK2
chr1:192446666-192551141	NB_Mesenchymal	52	3143	RGS1
chr12:109177642-109252491	NB_Intermediate	52	1415.25	SSH1
chr14:69329505-69455933	Control	52	2103.46	ACTN1
chr15:57171703-57583153	Ewing	52	2320.55	LOC145783,TCF12
chr2:69300630-69424424	MSC-EWSR1::FLI1	52	2866	ANTXR1,MIR3126
chr21:30462491-30638985	EWSR1::FLI1-KD	52	2654.33	NCRNA00189
chr3:141048983-141221325	MSC	52	3068.25	RASA2,ZBTB38
chr5:53810205-53850447	Ewing_Primary_Tumor	52	1984.17	SNX18
chr7:133286340-133584847	NB_Noradrenergic	52	1687.95	EXOC4,LRGUK
chr7:47456207-47578214	RMS_FP	52	2124.25	HUS1,TNS3
chr17:38445747-38514982	RMS_FN	52	2288.88	RARA
chr1:23849495-23947144	Control	53	2098.55	ID3,MDS2
chr12:124840834-125098536	Ewing	53	2306.15	NCOR2
chr12:51745227-51835311	NB_Noradrenergic	53	1668.16	GALNT6,SLC4A8
chr15:39095161-39192065	NB_Intermediate	53	1405.5	C15ORF53
chr18:44038395-44266655	Ewing_Primary_Tumor	53	1969.17	LOXHD1
chr2:36564687-36738334	EWSR1::FLI1-KD	53	2653.5	CRIM1
chr21:30501700-30632181	MSC-EWSR1::FLI1	53	2849.5	NCRNA00189
chr8:38644075-38806383	NB_Mesenchymal	53	3103	PLEKHA2
chr9:130248005-130352924	MSC	53	2965.25	FAM129B
chr6:44140789-44206065	RMS_FP	53	2117.58	SLC29A1
chr11:65158391-65198038	RMS_FN	53	2280.62	NEAT1
chr1:23851062-23926964	EWSR1::FLI1-KD	54	2644	ID3
chr11:65183526-65223226	MSC-EWSR1::FLI1	54	2838.5	MIR612,NEAT1
chr13:36022283-36145103	NB_Intermediate	54	1405	MAB21L1
chr17:73667034-73708621	NB_Mesenchymal	54	3099.5	SAP30BP
chr21:15475825-15617030	Ewing_Primary_Tumor	54	1961.17	LIPI,RBM11
chr3:134026822-134131432	Control	54	2069.73	AMOTL2
chr5:139009993-139168045	NB_Noradrenergic	54	1657.47	CXXC5,PSD2
chr7:5394234-5492811	Ewing	54	2297.15	TNRC18
chr8:23144904-23275742	MSC	54	2951.25	LOXL2
chr9:38640781-38738362	RMS_FP	54	2114.5	FAM201A
chr10:73982389-74103034	RMS_FN	54	2268.88	ASCC1,DDIT4,DNAJB12
chr1:201445218-201578508	Ewing	55	2291.15	CSRP1,RPS10P7
chr11:95768716-96077746	NB_Intermediate	55	1404	MIR1260B
chr15:40314125-40414609	Ewing_Primary_Tumor	55	1900.83	BMF,SRP14
chr18:46427862-46495480	MSC-EWSR1::FLI1	55	2792.5	SMAD7
chr2:238029361-238233655	EWSR1::FLI1-KD	55	2641.17	COL6A3,COPS8,MLPH
chr2:40567701-40685589	NB_Mesenchymal	55	3096.5	SLC8A1
chr5:149826060-149949473	MSC	55	2879	NDST1
chr6:43734900-44066494	NB_Noradrenergic	55	1649.37	C6ORF223,LOC100132354,MRPL14,VEGFA
chr7:137504344-137696486	Control	55	2056.27	CREB3L2,DGKI
chr1:6306375-6438779	RMS_FP	55	2089.25	ACOT7,GPR153
chr10:104352347-104442413	RMS_FN	55	2261	TRIM8
chr11:65182821-65223262	Ewing_Primary_Tumor	56	1873.67	MIR612,NEAT1
chr18:3579249-3628158	MSC-EWSR1::FLI1	56	2755.5	FLJ35776
chr19:39125441-39226080	NB_Mesenchymal	56	3092	ACTN4
chr22:36211722-36463488	NB_Noradrenergic	56	1630.95	RBFOX2
chr3:134026976-134125851	MSC	56	2863.5	AMOTL2
chr6:158390356-158510338	EWSR1::FLI1-KD	56	2635.33	SYNJ2
chr6:26109201-26182414	Ewing	56	2285.7	HIST1H1E,HIST1H2AC,HIST1H2BD,HIST1H2BE
chr7:47293175-47733688	Control	56	2051.38	C7ORF65,PKD1L1,TNS3
chr9:132145052-132270632	NB_Intermediate	56	1401.25	C9ORF106,C9ORF50,METTL11A
chr3:49481112-49577916	RMS_FP	56	2082.92	DAG1
chr2:218458356-218579324	RMS_FN	56	2245.5	DIRC3,TNS1
chr1:218626020-218673730	MSC-EWSR1::FLI1	57	2677	TGFB2
chr15:77987770-78186163	Ewing	57	2242.85	LINGO1,LOC645752
chr2:47181833-47322690	NB_Intermediate	57	1382.25	C2ORF61,MCFD2
chr3:128165947-128218633	NB_Noradrenergic	57	1607.32	DNAJB8,GATA2
chr4:169328976-169852810	Control	57	2050.55	DDX60L,PALLD
chr7:130551098-130617646	MSC	57	2857.5	LOC646329
chr7:130555556-130613149	NB_Mesenchymal	57	3085	LOC646329
chr7:83642921-83849199	EWSR1::FLI1-KD	57	2617	SEMA3A
chr8:26417426-26561838	Ewing_Primary_Tumor	57	1868.33	DPYSL2
chr14:74189821-74276870	RMS_FP	57	2082	C14ORF43
chr13:114740472-114994788	RMS_FN	57	2241	RASA3
chr10:16983416-17166430	EWSR1::FLI1-KD	58	2613.5	CUBN,RSU1,TRDMT1
chr11:117297231-117693208	NB_Noradrenergic	58	1584.11	CEP164,DSCAML1
chr15:45001925-45030679	MSC-EWSR1::FLI1	58	2661	TRIM69
chr15:67356717-67493777	MSC	58	2857.25	SMAD3
chr2:47164268-47326569	Control	58	2040.52	C2ORF61,CALM2,MCFD2,TTC7A
chr20:60914767-60970612	NB_Intermediate	58	1376.5	LAMA5
chr4:174398154-174462324	NB_Mesenchymal	58	3070.5	HAND2
chr4:40175113-40267709	Ewing_Primary_Tumor	58	1858.5	RHOH
chr7:90215743-90471801	Ewing	58	2239.05	CDK14
chr19:39339025-39391015	RMS_FP	58	2069.5	RINL,SIRT2
chr19:46876274-46994258	RMS_FN	58	2229.88	CCDC8,PNMAL1
chr1:163037363-163187887	NB_Noradrenergic	59	1583.89	RGS5
chr1:163075055-163186849	NB_Intermediate	59	1362.5	RGS5
chr14:37103303-37155875	Ewing_Primary_Tumor	59	1840	PAX9
chr17:55925894-56035303	EWSR1::FLI1-KD	59	2549.17	CUEDC1
chr18:3245119-3306501	MSC-EWSR1::FLI1	59	2646.5	MYL12B
chr19:47339510-47495022	MSC	59	2856.75	GRLF1
chr3:171755765-172116129	Control	59	2028.2	FNDC3B,GHSR,TNFSF10
chr8:127384292-127448305	Ewing	59	2234.1	FAM84B
chr9:37900634-38080129	NB_Mesenchymal	59	3054.5	MCART1,SHB
chr1:27722111-27777575	RMS_FP	59	2048.67	GPR3
chr2:85924295-86041421	RMS_FN	59	2193.25	ATOH8,GNLY
chr1:201416696-201625692	EWSR1::FLI1-KD	60	2536.83	CSRP1,NAV1,PHLDA3,RPS10P7
chr1:68140119-68322144	NB_Mesenchymal	60	3029	GADD45A,GNG12
chr10:17217218-17281650	MSC-EWSR1::FLI1	60	2610	TRDMT1,VIM
chr10:3780919-3950071	MSC	60	2853.25	KLF6
chr10:71619206-71735082	Ewing_Primary_Tumor	60	1827.5	COL13A1,H2AFY2
chr11:122924563-123179721	Ewing	60	2216.15	ASAM,HSPA8
chr11:65236673-65284649	NB_Noradrenergic	60	1580.95	MALAT1
chr2:28446737-28693657	Control	60	2017.16	FOSL2,PLB1
chr8:102053556-102220991	NB_Intermediate	60	1357.25	FLJ42969,ZNF706
chr18:3580681-3626550	RMS_FP	60	2033.67	FLJ35776
chr9:126983156-127120484	RMS_FN	60	2172.88	LOC100129034,NEK6
chr1:156415596-156488320	Control	61	1997.93	MEF2D
chr12:27651344-27836591	MSC	61	2840	PPFIBP1
chr14:51386663-51504055	NB_Intermediate	61	1356.5	PYGL
chr17:38570028-38717913	MSC-EWSR1::FLI1	61	2607.5	IGFBP4
chr18:53038700-53258305	NB_Noradrenergic	61	1579.68	TCF4
chr2:47181268-47322210	EWSR1::FLI1-KD	61	2523	C2ORF61,MCFD2
chr2:66637121-66835904	Ewing	61	2212.55	MEIS1
chr3:190013224-190124485	Ewing_Primary_Tumor	61	1815.83	CLDN1,CLDN16
chr9:130249607-130349300	NB_Mesenchymal	61	3027.5	FAM129B
chr16:1059537-1111409	RMS_FP	61	2024.42	LOC146336,SSTR5
chr11:17692919-17773578	RMS_FN	61	2158.25	MYOD1
chr12:109192770-109254745	EWSR1::FLI1-KD	62	2513.83	SSH1
chr15:96805495-96901443	NB_Mesenchymal	62	3014	NR2F2
chr16:70710663-70805065	NB_Intermediate	62	1354.75	LOC100130894,MTSS1L
chr17:48894544-49053962	NB_Noradrenergic	62	1568.32	TOB1,WFIKKN2
chr20:4131728-4249467	Ewing_Primary_Tumor	62	1806	ADRA1D,LOC728228
chr21:46310004-46365688	Ewing	62	2207.8	ITGB2
chr5:151038160-151125814	MSC-EWSR1::FLI1	62	2597.5	SPARC
chr5:34560404-34772394	MSC	62	2840	RAI14
chr9:37897231-38084648	Control	62	1991.96	MCART1,SHB
chr6:169531304-169596956	RMS_FP	62	2013.92	THBS2,WDR27
chr16:85454084-85707840	RMS_FN	62	2156.75	KIAA0182
chr1:156066239-156101241	MSC-EWSR1::FLI1	63	2576.5	LMNA
chr1:65346420-65451194	EWSR1::FLI1-KD	63	2489.83	JAK1
chr10:32558824-32707858	Ewing	63	2195.55	EPC1
chr12:63077017-63193347	MSC	63	2831.75	MIRLET7I
chr15:60632049-60734912	Control	63	1961.7	ANXA2
chr18:53052164-53258093	NB_Intermediate	63	1353.75	TCF4
chr20:1781170-1947424	Ewing_Primary_Tumor	63	1787.67	PDYN,SIRPA
chr3:45020848-45227523	NB_Mesenchymal	63	2971	CDCP1,CLEC3B
chr9:119771197-120202184	NB_Noradrenergic	63	1543.42	ASTN2,SNORA70C
chr20:48726300-48789505	RMS_FP	63	2000.33	TMEM189-UBE2V1,UBE2V1
chr16:85106331-85437646	RMS_FN	63	2152.38	FAM92B,KIAA0182,LOC400548
chr1:10651157-10863506	Ewing_Primary_Tumor	64	1751.17	CASZ1
chr1:39541279-39682882	MSC	64	2831.5	MACF1,NDUFS5
chr10:95136330-95263129	EWSR1::FLI1-KD	64	2475.17	MYOF
chr11:12694701-12935160	NB_Mesenchymal	64	2948	TEAD1
chr15:96843124-96939061	Control	64	1960.14	NR2F2
chr17:71250730-71376288	NB_Noradrenergic	64	1541.53	CDC42EP4
chr2:189936370-190052245	MSC-EWSR1::FLI1	64	2573	MIR3129
chr7:92297390-92479228	NB_Intermediate	64	1350.75	CDK6
chr9:15824135-15892327	Ewing	64	2192.2	C9ORF93
chr2:200842849-201257661	RMS_FP	64	1995.42	C2ORF60,SPATS2L
chr14:75399178-75456508	RMS_FN	64	2125.12	PGF,RPS6KL1
chr1:50493203-50680730	NB_Noradrenergic	65	1524.89	ELAVL4
chr11:16293413-16445237	Ewing	65	2181.85	SOX6
chr14:69180684-69289964	Ewing_Primary_Tumor	65	1750.33	C14ORF181,ZFP36L1
chr15:63026125-63282170	NB_Intermediate	65	1348.5	MIR190
chr2:85955625-86042233	EWSR1::FLI1-KD	65	2467.83	ATOH8
chr20:30237273-30358529	Control	65	1924.61	BCL2L1,COX4I2,TPX2
chr4:40172975-40267547	MSC-EWSR1::FLI1	65	2570	RHOH
chr7:22589207-22717218	MSC	65	2826.25	IL6,MGC87042
chr7:47513802-47735116	NB_Mesenchymal	65	2908	C7ORF65,TNS3
chr11:65237563-65278217	RMS_FP	65	1915.67	MALAT1
chr19:39125498-39226121	RMS_FN	65	2112.75	ACTN4
chr1:156034454-156117321	Ewing_Primary_Tumor	66	1745.17	LMNA,MEX3A
chr11:34057350-34108857	MSC-EWSR1::FLI1	66	2570	CAPRIN1
chr12:108997889-109146088	Control	66	1923.21	CORO1C,SELPLG,TMEM119
chr17:55910293-56034604	NB_Intermediate	66	1341.25	CUEDC1,MRPS23
chr2:190190241-190311360	NB_Mesenchymal	66	2894	WDR75
chr20:45884608-46021844	EWSR1::FLI1-KD	66	2456.33	LOC100131496,ZMYND8
chr4:151483114-151528377	NB_Noradrenergic	66	1512.05	MAB21L2
chr4:95363381-95601258	MSC	66	2817	PDLIM5
chr7:115773539-115931983	Ewing	66	2159.3	TES
chr15:93111960-93227165	RMS_FP	66	1880.58	FAM174B,LOC100144604
chr8:29576914-29747389	RMS_FN	66	2106.5	C8ORF75,LOC286135
chr1:162573871-162739320	NB_Mesenchymal	67	2871	DDR2
chr1:8035447-8300499	Control	67	1921.98	ERRFI1,SLC45A1
chr11:43911828-44059816	NB_Noradrenergic	67	1510.21	C11ORF96,LOC729799
chr14:77452053-77543676	NB_Intermediate	67	1340.75	C14ORF4
chr15:40303180-40408384	Ewing	67	2151.95	BMF,SRP14
chr16:81476780-81790906	Ewing_Primary_Tumor	67	1731.67	CMIP,PLCG2
chr17:75280921-75442951	MSC-EWSR1::FLI1	67	2561	MIR4316,SEPT9
chr2:9281028-9474968	MSC	67	2801	ASAP2
chr8:23147455-23224652	EWSR1::FLI1-KD	67	2445.33	R3HCC1
chr1:213118037-213167511	RMS_FP	67	1868.25	VASH2
chr1:156426154-156503954	RMS_FN	67	2098.75	MEF2D
chr1:214510362-214758914	MSC	68	2769.25	PTPN14,SMYD2
chr1:36785387-36874697	EWSR1::FLI1-KD	68	2439	STK40
chr10:95130085-95272873	NB_Mesenchymal	68	2866.5	MYOF
chr11:114150909-114193705	MSC-EWSR1::FLI1	68	2541.5	NNMT
chr12:120649482-120731766	Control	68	1912.93	PXN,RPLP0,SIRT4
chr14:22834182-23054657	Ewing	68	2151.75	DAD1
chr16:23062914-23225380	Ewing_Primary_Tumor	68	1731.5	SCNN1G,USP31
chr22:46431135-46520253	NB_Noradrenergic	68	1508.79	C22ORF26,LOC100271722,LOC400931,MIRLET7A3
chr9:137208353-137349072	NB_Intermediate	68	1340.5	RXRA
chr16:85136322-85210713	RMS_FP	68	1867.67	FAM92B,LOC400548
chr3:50245977-50312078	RMS_FN	68	2089.5	GNAI2,SEMA3B
chr1:199103973-199174921	Ewing	69	2149.85	MIR181A1
chr15:60635662-60740708	NB_Mesenchymal	69	2865.5	ANXA2
chr15:69337215-69439002	Ewing_Primary_Tumor	69	1724.5	NCRNA00277
chr15:74468235-74616107	NB_Noradrenergic	69	1506.74	CCDC33,STRA6
chr2:189832051-189891353	NB_Intermediate	69	1339	MIR1245,MIR3606
chr2:216357934-216423590	MSC-EWSR1::FLI1	69	2540	FN1
chr2:54562359-54902183	Control	69	1905.71	RPL23AP32,SPTBN1
chr5:151038060-151132262	MSC	69	2761	ATOX1,SPARC
chr5:75934066-76039072	EWSR1::FLI1-KD	69	2419.33	NCRUPAR
chr14:61934945-62095580	RMS_FP	69	1863.83	HIF1A
chr7:47445521-47692147	RMS_FN	69	2076.75	C7ORF69,TNS3
chr10:105246004-105621864	NB_Noradrenergic	70	1466.89	CALHM2,NEURL,SH3PXD2A
chr10:26935847-27045695	Ewing	70	2135.2	LOC731789,PDSS1
chr14:74177997-74263617	MSC-EWSR1::FLI1	70	2538	C14ORF43
chr15:66966851-67157284	NB_Intermediate	70	1333.75	SMAD6
chr18:55326681-55516822	NB_Mesenchymal	70	2855	ATP8B1
chr19:34706145-34859889	Ewing_Primary_Tumor	70	1720.5	GPI,KIAA0355
chr3:123303265-123605659	Control	70	1901.64	MYLK,PTPLB
chr5:172273765-172401799	MSC	70	2754	ERGIC1,LOC100268168
chr9:114653827-114757461	EWSR1::FLI1-KD	70	2416.83	UGCG
chr22:29445701-29553028	RMS_FP	70	1837	EMID1,KREMEN1
chr14:61081753-61131552	RMS_FN	70	2046.88	SIX1
chr1:8353129-8667129	Control	71	1895.45	RERE,SLC45A1
chr12:120660234-120732500	MSC-EWSR1::FLI1	71	2535.5	PXN
chr17:76852074-77002422	NB_Noradrenergic	71	1461.53	LGALS3BP,TIMP2
chr2:183748456-183904985	Ewing	71	2129.4	FRZB,NCKAP1
chr3:124463578-124620739	EWSR1::FLI1-KD	71	2414.83	ITGB5,UMPS
chr3:99339046-99513914	MSC	71	2735.25	C3ORF26,COL8A1
chr4:175113536-175144526	NB_Mesenchymal	71	2855	KIAA1712
chr6:142618312-142743172	NB_Intermediate	71	1300.5	GPR126
chr7:148393940-148664272	Ewing_Primary_Tumor	71	1713.67	CUL1,EZH2
chr22:46447217-46478119	RMS_FP	71	1836.33	C22ORF26,LOC400931
chrX:39921043-40043501	RMS_FN	71	2036.25	BCOR
chr1:16437620-16518889	EWSR1::FLI1-KD	72	2395.83	EPHA2
chr10:120931345-121218196	Ewing	72	2122.1	GRK5,PRDX3,RGS10
chr14:74177913-74261920	Ewing_Primary_Tumor	72	1696.67	C14ORF43,PNMA1
chr17:17565962-17871814	Control	72	1894.88	MIR33B,RAI1,SMCR5,SREBF1,TOM1L2
chr17:17710784-17877047	NB_Intermediate	72	1274.25	SREBF1,TOM1L2
chr18:43302677-43464091	MSC	72	2725.25	SIGLEC15
chr20:21530760-21574586	MSC-EWSR1::FLI1	72	2525.5	NKX2-2
chr4:119655996-119922143	NB_Noradrenergic	72	1461.11	SEC24D,SYNPO2
chr4:170020837-170206017	NB_Mesenchymal	72	2846	SH3RF1
chr11:44574653-44650968	RMS_FP	72	1821.67	CD82
chr11:2154013-2177764	RMS_FN	72	2031	IGF2,MIR483
chr1:243343875-243488751	MSC	73	2721.5	CEP170,SDCCAG8
chr1:8868853-8966347	MSC-EWSR1::FLI1	73	2512	ENO1
chr12:89701770-89789201	EWSR1::FLI1-KD	73	2377.5	DUSP6
chr16:75267295-75420380	NB_Mesenchymal	73	2829	BCAR1
chr17:59350271-59435472	NB_Intermediate	73	1271.25	TBX2
chr18:3579010-3634488	Control	73	1883.04	FLJ35776
chr2:224444868-224691287	Ewing	73	2122	AP1S3,SCG2
chr2:43329522-43589269	NB_Noradrenergic	73	1459.16	LOC100129726,ZFP36L2
chrX:24996635-25102737	Ewing_Primary_Tumor	73	1682	ARX
chr1:234717473-234812367	RMS_FP	73	1800.08	IRF2BP2,NCRNA00184
chr7:2604124-2778248	RMS_FN	73	2026.88	TTYH3
chr1:157961294-158056889	NB_Intermediate	74	1267.25	KIRREL
chr1:185613852-185706637	MSC-EWSR1::FLI1	74	2505.5	HMCN1
chr1:39552141-39759504	NB_Mesenchymal	74	2826	MACF1
chr1:94484972-94659418	EWSR1::FLI1-KD	74	2361.67	ABCA4
chr11:1945981-2020792	NB_Noradrenergic	74	1445.42	LOC100133545,MRPL23
chr18:55393286-55526510	MSC	74	2720.5	ATP8B1
chr18:56505543-56738561	Ewing_Primary_Tumor	74	1681	SEC11C,ZNF532
chr8:144973122-145058107	Control	74	1865.8	MIR661,PLEC
chr8:37533171-37597901	Ewing	74	2119.4	ERLIN2,ZNF703
chr1:62745818-62853473	RMS_FP	74	1798.33	KANK4
chr12:54365495-54383803	RMS_FN	74	2026.5	HOXC10,HOXC11
chr1:164525067-164676911	Ewing	75	2117.45	PBX1
chr11:34049346-34152752	Ewing_Primary_Tumor	75	1678.83	CAPRIN1,NAT10
chr15:60635429-60720955	MSC	75	2716.25	ANXA2
chr17:48103494-48151162	NB_Intermediate	75	1260.25	ITGA3
chr4:151479011-151522982	NB_Mesenchymal	75	2809.5	MAB21L2
chr4:7758497-7990949	Control	75	1864.95	AFAP1,AFAP1-AS1
chr4:87456640-87536085	MSC-EWSR1::FLI1	75	2504	PTPN13
chr6:26168487-26260805	NB_Noradrenergic	75	1431.68	HIST1H2AE,HIST1H2BF,HIST1H2BG,HIST1H3D,HIST1H3E,HIST1H4D,HIST1H4F
chr6:52348209-52531573	EWSR1::FLI1-KD	75	2350	TRAM2
chr22:36713030-36792460	RMS_FP	75	1781.17	MYH9
chr17_gl000205_random:84129-96485	RMS_FN	75	2005	MGC70870
chr1:61541037-61692969	Ewing	76	2105.6	NFIA
chr13:76189220-76409041	MSC	76	2664.75	LMO7
chr15:60632781-60777995	NB_Intermediate	76	1252.5	ANXA2
chr18:52892724-53030594	NB_Noradrenergic	76	1416.53	TCF4
chr2:238160770-238287681	NB_Mesenchymal	76	2807.5	COL6A3
chr2:36555989-36818450	Control	76	1863.95	CRIM1,FEZ2
chr20:52481570-52579077	EWSR1::FLI1-KD	76	2348.5	SUMO1P1
chr7:29227301-29458815	Ewing_Primary_Tumor	76	1671.83	CHN2
chr9:21495691-21617324	MSC-EWSR1::FLI1	76	2472.5	LOC554202
chr1:2160201-2288093	RMS_FP	76	1774.08	LOC100129534,MORN1
chr7:2482707-2589910	RMS_FN	76	2001.12	LFNG
chr1:157961960-158058270	NB_Mesenchymal	77	2762	KIRREL
chr1:21555388-21677677	Control	77	1860.38	ECE1
chr10:43413077-43636083	NB_Noradrenergic	77	1406.89	RET
chr10:74002256-74135828	NB_Intermediate	77	1247.75	DDIT4,DNAJB12
chr12:66194615-66362475	MSC	77	2646.25	RPSAP52
chr14:77366452-77431917	EWSR1::FLI1-KD	77	2346.17	C14ORF166B,C14ORF4
chr4:87450452-87565066	Ewing_Primary_Tumor	77	1671.5	PTPN13
chr8:119010554-119133627	MSC-EWSR1::FLI1	77	2472.5	EXT1
chr8:37622503-37752086	Ewing	77	2103.25	BRF2,GPR124
chr6:44616602-44703221	RMS_FP	77	1765.83	CDC5L
chr2:218650062-218893843	RMS_FN	77	1984	DIRC3,RUFY4,TNS1
chr1:241669768-241775965	Ewing	78	2098.7	FH,KMO
chr11:12169460-12259759	NB_Mesenchymal	78	2750.5	MICAL2
chr11:74077963-74190765	MSC-EWSR1::FLI1	78	2470	KCNE3,PGM2L1
chr12:39681145-39859991	NB_Noradrenergic	78	1404.74	KIF21A
chr13:80193151-80267243	NB_Intermediate	78	1244	NDFIP2
chr18:55294942-55533085	Ewing_Primary_Tumor	78	1663.67	ATP8B1,NARS
chr3:106392034-106496269	MSC	78	2641.75	LOC100302640
chr7:130555194-130797377	Control	78	1846.7	FLJ43663,LOC646329,MIR29B1
chr8:26428448-26529036	EWSR1::FLI1-KD	78	2342	DPYSL2
chr4:3759678-3883013	RMS_FP	78	1757.42	ADRA2C,LOC348926
chr3:140774467-140835370	RMS_FN	78	1974.5	SPSB4
chr1:19663789-19860438	Control	79	1845.36	CAPZB,PQLC2
chr11:131878472-132000614	MSC	79	2609.25	NTM
chr12:76016110-76289615	NB_Intermediate	79	1234.25	KRR1,PHLDA1
chr16:70709768-70813738	EWSR1::FLI1-KD	79	2339.33	LOC100130894,MTSS1L
chr4:157805041-157904367	NB_Mesenchymal	79	2743	PDGFC
chr5:16709464-16976121	Ewing	79	2068.3	MYO10
chr6:110597796-110690807	Ewing_Primary_Tumor	79	1641	C6ORF186
chr9:132692455-132762215	MSC-EWSR1::FLI1	79	2469.5	FNBP1
chr9:14053948-14329285	NB_Noradrenergic	79	1386.05	NFIB
chr9:133524778-133566151	RMS_FP	79	1749.92	PRDM12
chr6:44153771-44223290	RMS_FN	79	1971.38	SLC29A1
chr1:201208526-201333385	Ewing	80	2066.85	PKP1
chr10:115739096-115838021	Ewing_Primary_Tumor	80	1631.5	ADRB1
chr15:40327636-40401981	NB_Intermediate	80	1233.75	BMF,SRP14
chr16:70664758-70824087	Control	80	1841.5	LOC100130894,MTSS1L
chr2:105966880-106028444	MSC	80	2608.75	FHL2
chr2:66649737-66815755	NB_Noradrenergic	80	1385.84	MEIS1
chr21:46327292-46361695	MSC-EWSR1::FLI1	80	2465.5	ITGB2
chr7:18529695-18631966	EWSR1::FLI1-KD	80	2327.67	HDAC9
chr7:47793652-47868484	NB_Mesenchymal	80	2733.5	C7ORF69
chr1:201332392-201482624	RMS_FP	80	1748.67	CSRP1,PHLDA3,TNNI1,TNNT2
chr2:47180457-47326588	RMS_FN	80	1958.88	C2ORF61,MCFD2,TTC7A
chr1:223884080-223965371	EWSR1::FLI1-KD	81	2323.5	CAPN2
chr1:234720088-234770272	MSC	81	2607.25	IRF2BP2
chr1:24986038-25138792	MSC-EWSR1::FLI1	81	2461.5	CLIC4
chr1:98490368-98602052	NB_Mesenchymal	81	2730	MIR137
chr11:12683557-12916272	NB_Noradrenergic	81	1382.42	RASSF10,TEAD1
chr12:46736578-46957342	NB_Intermediate	81	1230.75	SLC38A2
chr14:102968439-103135569	Ewing	81	2051.35	MIR4309,RCOR1
chr17:48240379-48300660	Control	81	1831.79	COL1A1,HILS1,SGCA
chr4:87844398-88073858	Ewing_Primary_Tumor	81	1631	AFF1
chr19:3354474-3460573	RMS_FP	81	1738.92	NFIC
chr5:141667830-141948374	RMS_FN	81	1948.38	FGF1,SPRY4
chr1:59737705-59993388	NB_Intermediate	82	1228.5	FGGY
chr1:61541737-61694489	EWSR1::FLI1-KD	82	2317.83	NFIA
chr1:94003968-94305568	MSC	82	2603.25	BCAR3,LOC100129046
chr10:63693229-63870125	Ewing	82	2013.5	ARID5B,RTKN2
chr11:16348232-16442444	MSC-EWSR1::FLI1	82	2434	SOX6
chr15:96864278-96912016	Ewing_Primary_Tumor	82	1624.33	NR2F2
chr3:159504370-159620266	NB_Noradrenergic	82	1377.16	SCHIP1
chr5:153555433-153791290	NB_Mesenchymal	82	2722.5	GALNT10,SAP30L
chr6:52347261-52483171	Control	82	1830.82	TRAM2
chr2:16787115-16850028	RMS_FP	82	1737.58	FAM49A
chr8:37635420-37729943	RMS_FN	82	1906.25	BRF2,GPR124
chr1:201209525-201361556	Ewing_Primary_Tumor	83	1622.5	PKP1
chr10:112454162-112676947	NB_Noradrenergic	83	1357.21	LOC282997,RBM20
chr11:95823172-96077326	NB_Mesenchymal	83	2715.5	MIR1260B
chr17:47038161-47116969	EWSR1::FLI1-KD	83	2308.33	IGF2BP1
chr19:39127270-39226969	MSC	83	2597.25	ACTN4
chr20:30235464-30329740	MSC-EWSR1::FLI1	83	2432	BCL2L1
chr3:29550383-29762519	NB_Intermediate	83	1228.25	RBMS3
chr5:150992485-151136455	Control	83	1818.8	ATOX1,SPARC
chr8:6057218-6134865	Ewing	83	2008.7	MCPH1
chr10:102624534-102672310	RMS_FP	83	1728.58	FAM178A
chr12:48170176-48245245	RMS_FN	83	1900.62	HDAC7
chr1:223883464-223969774	MSC	84	2589	CAPN2
chr1:234720014-234795364	MSC-EWSR1::FLI1	84	2428	IRF2BP2,NCRNA00184
chr10:63648443-63876106	Control	84	1815.93	ARID5B
chr10:72968501-73050452	NB_Intermediate	84	1215	UNC5B
chr11:65179656-65223641	EWSR1::FLI1-KD	84	2300.17	MIR612,NEAT1
chr12:46745579-46808736	Ewing_Primary_Tumor	84	1619.67	SLC38A2
chr16:57493808-57571285	NB_Noradrenergic	84	1353.84	DOK4
chr20:52317101-52586942	Ewing	84	2007.35	BCAS1,SUMO1P1,ZNF217
chr4:169387508-169613378	NB_Mesenchymal	84	2693	PALLD
chr18:20758272-20860487	RMS_FP	84	1727.83	CABLES1
chr9:89049260-89484356	RMS_FN	84	1885.25	GAS1,ZCCHC6
chr12:46750861-46805246	EWSR1::FLI1-KD	85	2282.83	SLC38A2
chr15:31586821-31698012	NB_Noradrenergic	85	1346.32	KLF13
chr17:2249130-2341794	Control	85	1803.2	LOC284009,MNT,SGSM2
chr17:71273767-71384669	NB_Intermediate	85	1213.25	CDC42EP4
chr18:60964768-61087005	Ewing_Primary_Tumor	85	1610.83	KDSR
chr22:30571688-30677333	MSC	85	2578.75	LIF
chr3:171755991-171940455	NB_Mesenchymal	85	2680.5	FNDC3B
chr8:127819685-127862193	Ewing	85	2003.7	FAM84B
chr8:2022753-2094914	MSC-EWSR1::FLI1	85	2406.5	KBTBD11,MYOM2
chr5:172869453-173020066	RMS_FP	85	1724	BOD1,LOC285593,STC2
chr2:42251804-42381059	RMS_FN	85	1884.25	EML4,PKDCC
chr1:27795198-27934711	Ewing	86	1994.2	AHDC1,WASF2
chr1:44299973-44347539	MSC-EWSR1::FLI1	86	2405	ARTN
chr11:12694540-12923475	NB_Intermediate	86	1211.5	TEAD1
chr11:44702773-44933488	NB_Noradrenergic	86	1335.26	TP53I11,TSPAN18
chr14:68950463-69184680	Ewing_Primary_Tumor	86	1603	ZFP36L1
chr15:74189780-74290018	EWSR1::FLI1-KD	86	2242.67	LOXL1,STOML1
chr2:238022105-238146136	NB_Mesenchymal	86	2597.5	COPS8
chr3:57851658-58203477	Control	86	1798	ABHD6,FLNB
chr8:128893829-128989615	MSC	86	2558.25	MIR1205
chr14:55031655-55203647	RMS_FP	86	1720.33	SAMD4A
chr2:20682792-20848154	RMS_FN	86	1880.62	HS1BP3
chr10:105357195-105672725	Ewing	87	1994.2	OBFC1,SH3PXD2A
chr11:95918987-96077210	MSC	87	2525	MIR1260B
chr12:115092920-115207608	NB_Noradrenergic	87	1321.74	TBX3
chr12:76016208-76304359	EWSR1::FLI1-KD	87	2241.5	KRR1,PHLDA1
chr14:50413068-50535482	NB_Mesenchymal	87	2596.5	C14ORF182
chr2:176980151-177006211	NB_Intermediate	87	1211	HOXD8
chr8:23135303-23313767	Control	87	1773	ENTPD4,LOXL2,R3HCC1
chr8:26428338-26516685	MSC-EWSR1::FLI1	87	2403.5	DPYSL2
chr9:132641041-132756995	Ewing_Primary_Tumor	87	1596.17	FNBP1,USP20
chr3:140766281-140845911	RMS_FP	87	1715.25	SPSB4
chr8:20079283-20188211	RMS_FN	87	1876.12	LZTS1
chr1:150487591-150557706	Control	88	1758.29	ADAMTSL4,MCL1,MIR4257
chr1:38480764-38595584	Ewing_Primary_Tumor	88	1584.17	MIR3659,POU3F1
chr16:69427710-69575321	NB_Intermediate	88	1206.25	CYB5B,NFAT5
chr17:76309747-76398436	MSC-EWSR1::FLI1	88	2397.5	SOCS3
chr2:47024516-47121403	MSC	88	2517	LOC100134259,LOC388948,MCFD2
chr21:15518074-15612616	Ewing	88	1988.3	LIPI,RBM11
chr4:114793148-114941074	NB_Mesenchymal	88	2594	ARSJ
chr5:140871896-140914494	EWSR1::FLI1-KD	88	2231.17	PCDHGC5
chr7:154371312-154595316	NB_Noradrenergic	88	1318.84	LOC100132707,PAXIP1
chr17:55501104-55720266	RMS_FP	88	1709.17	MRPS23,MSI2
chr17:79276942-79324455	RMS_FN	88	1874	C17ORF55,TMEM105
chr1:244173124-244231737	NB_Intermediate	89	1196	ZNF238
chr11:122011619-122075768	NB_Mesenchymal	89	2593.5	LOC399959,MIR100
chr2:8815379-8834119	Ewing_Primary_Tumor	89	1583.5	ID2
chr4:87832175-88043734	EWSR1::FLI1-KD	89	2219.33	AFF1
chr7:104560981-104764685	Control	89	1757.14	LOC100216545,LOC723809,MLL5
chr7:104581360-104687639	MSC	89	2514.5	LOC100216545
chr7:50522881-50673007	NB_Noradrenergic	89	1298.58	DDC,FIGNL1,LOC100129427
chr9:118333407-118443090	Ewing	89	1981.6	C9ORF27,DEC1,TNC
chr9:14651773-14735640	MSC-EWSR1::FLI1	89	2390	CER1,ZDHHC21
chr10:116063341-116165333	RMS_FP	89	1705.67	AFAP1L2
chr12:125382747-125462198	RMS_FN	89	1865.5	UBC
chr1:223885709-223970102	NB_Mesenchymal	90	2588	CAPN2
chr1:60269348-60346097	Ewing	90	1980.75	CYP2J2,HOOK1
chr10:17237622-17299878	MSC	90	2508.5	TRDMT1,VIM
chr12:12627333-12726112	NB_Intermediate	90	1192.25	DUSP16
chr12:12858831-12902931	Ewing_Primary_Tumor	90	1579	APOLD1,CDKN1B
chr17:79337870-79462789	NB_Noradrenergic	90	1290.32	ACTG1,BAHCC1,MIR3186
chr19:13229270-13319858	Control	90	1755.89	IER2,STX10
chr20:30234236-30337953	EWSR1::FLI1-KD	90	2207.33	BCL2L1
chr6:158402126-158493228	MSC-EWSR1::FLI1	90	2368	SYNJ2
chr21:44863802-44940136	RMS_FP	90	1701.42	C21ORF84
chr1:203232602-203316843	RMS_FN	90	1864.38	BTG2,LOC730227
chr1:14006870-14135629	Ewing_Primary_Tumor	91	1564	PRDM2
chr10:69801571-69897931	MSC-EWSR1::FLI1	91	2362	HERC4,MYPN
chr12:79254677-79430049	NB_Noradrenergic	91	1286.84	SYT1
chr16:72846445-73131302	Control	91	1754.55	ZFHX3
chr16:75256208-75359876	NB_Intermediate	91	1185.75	BCAR1
chr16:75263128-75389313	EWSR1::FLI1-KD	91	2204	BCAR1
chr17:55926337-56035214	Ewing	91	1980.65	CUEDC1,MRPS23,VEZF1
chr20:30240160-30378142	MSC	91	2506.25	BCL2L1
chr8:104238530-104389282	NB_Mesenchymal	91	2557	CTHRC1,FZD6
chr12:6270663-6389883	RMS_FP	91	1690.75	CD9
chr1:181057202-181158865	RMS_FN	91	1858.5	IER5
chr1:201663061-201772520	MSC	92	2484.25	NAV1
chr1:214535861-214759638	Ewing	92	1977.6	PTPN14,SMYD2
chr11:118755766-118811020	NB_Intermediate	92	1175.5	BCL9L
chr17:38212874-38293690	Control	92	1730.73	MSL1,NR1D1,THRA
chr17:74510081-74550574	NB_Noradrenergic	92	1277.74	CYGB,PRCD
chr19:2446230-2611728	EWSR1::FLI1-KD	92	2198.83	GADD45B
chr3:145750725-145899550	MSC-EWSR1::FLI1	92	2343.5	PLOD2
chr6:16668784-16777131	NB_Mesenchymal	92	2546.5	ATXN1
chr9:138094955-138286387	Ewing_Primary_Tumor	92	1553.5	KIAA0649,OLFM1
chr1:156629234-156664509	RMS_FP	92	1681	NES
chr11:1884302-1909460	RMS_FN	92	1853.38	LSP1
chr1:18907512-19061104	Ewing	93	1971.9	PAX7
chr12:27646237-27820917	NB_Mesenchymal	93	2541	PPFIBP1,REP15
chr12:31868005-31921743	MSC-EWSR1::FLI1	93	2338	AMN1
chr14:62145975-62250899	MSC	93	2478	HIF1A,SNAPC1
chr17:43215373-43278263	Ewing_Primary_Tumor	93	1532	HEXIM1,HEXIM2
chr2:238480820-238675689	Control	93	1725.68	LRRFIP1,RAB17
chr4:7772621-7988782	NB_Noradrenergic	93	1272.84	AFAP1
chr7:5448256-5531892	NB_Intermediate	93	1173.75	TNRC18
chr9:91309109-91471944	EWSR1::FLI1-KD	93	2187.67	MIR4289
chr1:208231403-208418745	RMS_FP	93	1665.5	PLXNA2
chr19:12867946-12907668	RMS_FN	93	1851.25	HOOK2,JUNB
chr1:201664963-201764862	MSC-EWSR1::FLI1	94	2336	NAV1
chr1:234774968-234911355	NB_Noradrenergic	94	1269.58	IRF2BP2,NCRNA00184
chr1:86009244-86098605	EWSR1::FLI1-KD	94	2170.17	CYR61,DDAH1
chr10:3778742-3989786	Control	94	1720.86	KLF6
chr12:12852097-12912862	NB_Intermediate	94	1169.25	APOLD1
chr17:25608414-25743133	Ewing_Primary_Tumor	94	1529	WSB1
chr21:30447272-30632217	MSC	94	2471.5	NCRNA00189
chr7:129463947-129624860	NB_Mesenchymal	94	2473.5	UBE2H
chr7:29301945-29458452	Ewing	94	1936	CHN2
chr10:80807959-80971139	RMS_FP	94	1664.08	ZMIZ1
chr6:41971850-42014643	RMS_FN	94	1811.62	CCND3
chr14:77466019-77537112	EWSR1::FLI1-KD	95	2157.83	C14ORF4
chr16:53055906-53207521	Ewing	95	1931.25	CHD9
chr18:56595180-56692810	MSC-EWSR1::FLI1	95	2327	LOC390858,SEC11C
chr2:238303079-238423082	NB_Mesenchymal	95	2468.5	MLPH
chr3:42038608-42265938	Control	95	1720.34	TRAK1,ULK4
chr4:113735074-114048478	NB_Noradrenergic	95	1267.84	ANK2,MIR1243
chr5:56103404-56196806	NB_Intermediate	95	1167.25	MAP3K1
chr6:158374377-158531560	MSC	95	2451.25	SYNJ2
chr8:144999686-145052103	Ewing_Primary_Tumor	95	1525.67	MIR661,PLEC
chr21:46699407-46786834	RMS_FP	95	1643.08	LOC642852
chr22:30579165-30679163	RMS_FN	95	1810	LIF,OSM
chr12:117348286-117588140	NB_Noradrenergic	96	1264.26	FBXW8,TESC
chr13:45706947-45864395	MSC	96	2440.5	KCTD4
chr13:80540583-80631266	NB_Intermediate	96	1164.25	SPRY2
chr19:3336579-3483091	Ewing_Primary_Tumor	96	1519	NFIC
chr2:54681672-54869441	NB_Mesenchymal	96	2460.5	SPTBN1
chr22:43058111-43432240	Control	96	1717.32	A4GALT,ARFGAP3,PACSIN2
chr3:134027378-134094991	EWSR1::FLI1-KD	96	2156	AMOTL2
chr6:26116841-26145919	MSC-EWSR1::FLI1	96	2325.5	HIST1H2AC
chr6:26179656-26287579	Ewing	96	1930.95	HIST1H1D,HIST1H2AE,HIST1H2BF,HIST1H2BH,HIST1H2BI,HIST1H3D,HIST1H3E,HIST1H3F,HIST1H3G,HIST1H4D,HIST1H4E
chr1:203221699-203300725	RMS_FP	96	1632	BTG2,LOC730227
chr15:40336930-40409131	RMS_FN	96	1809.25	BMF
chr1:116890055-116955442	MSC-EWSR1::FLI1	97	2283.5	ATP1A1
chr10:120943309-121308362	Ewing_Primary_Tumor	97	1518.5	GRK5,RGS10
chr11:65653287-65690102	MSC	97	2439.25	C11ORF68,FOSL1
chr11:86425449-86495894	EWSR1::FLI1-KD	97	2149.5	ME3,PRSS23
chr12:45603258-45782720	NB_Intermediate	97	1161.75	ANO6
chr15:37366698-37441079	NB_Noradrenergic	97	1258	MEIS2
chr17:70329944-70425633	NB_Mesenchymal	97	2460	LOC100499467
chr3:194778299-194993411	Ewing	97	1928.35	C3ORF21
chr8:118805643-119155017	Control	97	1712.21	EXT1
chr17:42151516-42198531	RMS_FP	97	1626.17	G6PC3,HDAC5
chr15:101586031-101746642	RMS_FN	97	1808.75	CHSY1
chr10:21789840-21851021	NB_Noradrenergic	98	1240.47	C10ORF140,MLLT10
chr10:33182025-33305209	MSC	98	2435.5	ITGB1
chr11:128249412-128479793	Control	98	1703.96	ETS1
chr17:48273024-48300372	NB_Intermediate	98	1150.25	COL1A1
chr2:223890844-223997487	EWSR1::FLI1-KD	98	2144.67	KCNE4
chr22:48866030-49151461	Ewing_Primary_Tumor	98	1514.83	FAM19A5
chr3:58127215-58301634	Ewing	98	1914.2	ABHD6,DNASE1L3
chr5:33256735-33381584	NB_Mesenchymal	98	2459	TARS
chr7:90221239-90258810	MSC-EWSR1::FLI1	98	2271.5	CDK14
chr3:57117792-57199402	RMS_FP	98	1615.83	ARHGEF3,IL17RD
chr22:17713047-17769498	RMS_FN	98	1788.12	CECR1,CECR4
chr1:157953442-158091564	Control	99	1696.34	KIRREL
chr1:216669702-216923499	NB_Noradrenergic	99	1239.16	ESRRG,USH2A
chr11:114150882-114194064	MSC	99	2434	NNMT
chr16:85148436-85716186	Ewing_Primary_Tumor	99	1505.17	KIAA0182,LOC400548
chr2:223884279-224004001	Ewing	99	1909.9	KCNE4
chr3:39182554-39223700	MSC-EWSR1::FLI1	99	2266	CSRNP1
chr5:135313860-135400378	NB_Mesenchymal	99	2445.5	TGFBI
chr6:158383154-158495909	NB_Intermediate	99	1147.5	SYNJ2
chr9:97607489-97715465	EWSR1::FLI1-KD	99	2134	MIR2278
chr12:3068741-3295593	RMS_FP	99	1612.33	TEAD4,TSPAN9
chr7:128444523-128497002	RMS_FN	99	1773.75	FLNC
chr1:198798766-198913982	NB_Intermediate	100	1146.75	MIR181A1
chr12:125351824-125433152	Control	100	1691.36	UBC
chr12:71501831-71594544	Ewing_Primary_Tumor	100	1497	TSPAN8
chr17:38424051-38515633	MSC-EWSR1::FLI1	100	2264	RARA
chr2:3095344-3205278	NB_Noradrenergic	100	1237	TSSC1
chr20:1744758-1950557	Ewing	100	1909.8	LOC100289473,PDYN,SIRPA
chr22:30571650-30659602	NB_Mesenchymal	100	2417.5	LIF
chr3:123295015-123554811	EWSR1::FLI1-KD	100	2127.67	MYLK
chr6:86095167-86209423	MSC	100	2399.25	NT5E
chr7:37313276-37440058	RMS_FP	100	1598.33	ELMO1
chr7:73381525-73534931	RMS_FN	100	1756.75	ELN,LIMK1
chr11:110040687-110324596	Ewing_Primary_Tumor	101	1489.17	RDX
chr12:6158940-6395905	NB_Noradrenergic	101	1236.74	CD9,VWF
chr14:65665018-65770839	NB_Mesenchymal	101	2417.5	MAX
chr14:74973915-75172090	MSC	101	2353.25	LTBP2
chr17:38431766-38515409	Control	101	1660.64	RARA
chr19:49997459-50038530	MSC-EWSR1::FLI1	101	2262.5	FCGRT
chr2:66647441-66740702	EWSR1::FLI1-KD	101	2119.67	MEIS1
chr4:147229967-147472712	Ewing	101	1909.4	LSM6,SLC10A7
chr6:126100875-126212940	NB_Intermediate	101	1145	NCOA7
chr19:39137952-39226967	RMS_FP	101	1592.75	ACTN4
chr1:182557871-182621048	RMS_FN	101	1756.38	LOC284648,RGS16
chr1:157931980-158009240	MSC-EWSR1::FLI1	102	2255.5	KIRREL
chr11:113925423-114080544	Ewing	102	1884.75	HTR3B,ZBTB16
chr12:3969772-4227871	Ewing_Primary_Tumor	102	1488	PARP11
chr17:29875598-29959971	MSC	102	2348.25	MIR365-2
chr17:79290096-79409432	Control	102	1655.64	BAHCC1,C17ORF55,SLC38A10,TMEM105
chr2:227474829-227667725	NB_Mesenchymal	102	2416.5	IRS1
chr6:45505871-45650322	EWSR1::FLI1-KD	102	2109.83	RUNX2
chr7:130556705-130630724	NB_Intermediate	102	1144.75	LOC646329
chr8:81577101-81811258	NB_Noradrenergic	102	1225.42	ZNF704
chr10:45428060-45471608	RMS_FP	102	1585.17	LOC220980,RASSF4
chr19:31741648-31952894	RMS_FN	102	1749	TSHZ3
chr1:145047827-145105619	EWSR1::FLI1-KD	103	2101.33	PDE4DIP,SEC22B
chr1:235090168-235158466	NB_Intermediate	103	1142	SNORA14B
chr10:68496716-68610329	NB_Mesenchymal	103	2408	LRRTM3
chr12:109003611-109129244	MSC	103	2348	CORO1C,SELPLG
chr19:13229294-13298837	MSC-EWSR1::FLI1	103	2252	IER2
chr19:42742970-42798579	Ewing_Primary_Tumor	103	1485.67	CIC,ERF,GSK3A
chr19:49988647-50045283	Ewing	103	1884.15	FCGRT,MIR150,RCN3,SNORD32A,SNORD33
chr22:23835637-23952824	NB_Noradrenergic	103	1222.32	C22ORF43,IGLL1,LOC91316,RGL4
chr9:72989296-73064601	Control	103	1640.32	KLF9
chr2:25479754-25559202	RMS_FP	103	1585.08	DNMT3A,MIR1301
chr12:7032704-7055693	RMS_FN	103	1748.25	ATN1,C12ORF57
chr1:202507097-202598508	EWSR1::FLI1-KD	104	2099	PPP1R12B
chr11:12689614-12964708	Control	104	1635.05	RASSF10,TEAD1
chr17:78719870-78878433	NB_Mesenchymal	104	2396.5	CHMP6
chr19:13093849-13210718	Ewing	104	1882.35	LYL1,NFIX
chr3:171843032-171940782	MSC-EWSR1::FLI1	104	2246	FNDC3B
chr6:15275172-15510714	NB_Noradrenergic	104	1206.42	JARID2
chr6:16618308-16782750	NB_Intermediate	104	1141.25	ATXN1
chr8:37548623-37603086	Ewing_Primary_Tumor	104	1483.5	ERLIN2,ZNF703
chr9:18421788-18511934	MSC	104	2335.75	ADAMTSL1
chr10:104511718-104578790	RMS_FP	104	1580	C10ORF26
chr7_gl000195_random:1328-34113	RMS_FN	104	1747.5	Na
chr1:185613429-185715207	Ewing_Primary_Tumor	105	1478.67	HMCN1
chr1:205197338-205307936	Control	105	1631.38	NUAK2,TMCC2
chr10:101629132-101782203	NB_Mesenchymal	105	2393.5	DNMBP,NCRNA00093
chr11:9698999-9886228	MSC	105	2335.25	LOC440028
chr12:125382986-125426509	MSC-EWSR1::FLI1	105	2223.5	UBC
chr16:25688979-25873741	Ewing	105	1875.55	HS3ST4
chr2:54681665-54909020	NB_Intermediate	105	1138.75	RPL23AP32,SPTBN1
chr6:43939282-44052622	EWSR1::FLI1-KD	105	2099	C6ORF223
chr9:136453871-136608145	NB_Noradrenergic	105	1206.32	DBH
chr12:52556710-52609892	RMS_FP	105	1568.42	KRT80
chr2:17968861-18012434	RMS_FN	105	1746.75	MSGN1
chr1:16426171-16553777	Control	106	1623.39	ARHGEF19,EPHA2
chr1:234721107-234760473	Ewing_Primary_Tumor	106	1460.67	IRF2BP2
chr1:33785819-33935335	EWSR1::FLI1-KD	106	2084.5	MIR3605,PHC2,ZSCAN20
chr1:36791656-36887895	NB_Mesenchymal	106	2390.5	STK40
chr2:102309465-102523473	MSC	106	2335	MAP4K4
chr5:106715140-107010249	NB_Noradrenergic	106	1205.68	EFNA5
chr8:127543815-127608912	Ewing	106	1873.7	FAM84B
chr8:75000636-75090882	MSC-EWSR1::FLI1	106	2223	LY96
chr9:130251996-130371298	NB_Intermediate	106	1135.5	FAM129B
chr10:72411504-72492234	RMS_FP	106	1561.75	ADAMTS14
chr16:936062-1065141	RMS_FN	106	1737.25	LMF1,Na,SOX8
chr1:94011762-94225565	Control	107	1623	BCAR3,LOC100129046
chr11:65179249-65223165	NB_Intermediate	107	1126	MIR612,NEAT1
chr11:95867206-95906760	MSC-EWSR1::FLI1	107	2222	MIR1260B
chr12:111829070-111922815	Ewing	107	1862.6	SH2B3
chr20:4419961-4489467	Ewing_Primary_Tumor	107	1460.17	ADRA1D,PRNP
chr4:7759047-7988760	EWSR1::FLI1-KD	107	2074	AFAP1,AFAP1-AS1
chr6:26016307-26062604	NB_Noradrenergic	107	1205.63	HIST1H2AB,HIST1H2BB,HIST1H4B
chr8:67411030-67527691	NB_Mesenchymal	107	2387	MYBL1
chr8:69875461-70033702	MSC	107	2334.25	SULF1
chr9:127536864-127621543	RMS_FP	107	1553.17	OLFML2A,WDR38
chr1:201499264-201764276	RMS_FN	107	1736.38	NAV1,RPS10P7
chr1:170630237-170710911	MSC	108	2311	PRRX1
chr10:105300848-105696093	Ewing_Primary_Tumor	108	1458.17	NEURL,SH3PXD2A
chr10:21789957-21840600	Ewing	108	1849.7	C10ORF140,MLLT10
chr15:35577988-35637600	NB_Intermediate	108	1124	LOC723972,MIR3942
chr19:39887231-39923868	Control	108	1614.75	MED29,PLEKHG2,ZFP36
chr2:43252160-43338875	EWSR1::FLI1-KD	108	2068.5	ZFP36L2
chr20:62720416-62870659	NB_Noradrenergic	108	1191.47	MYT1,NPBWR2
chr7:100731183-100807550	MSC-EWSR1::FLI1	108	2200	SERPINE1
chr7:137504615-137693987	NB_Mesenchymal	108	2357	CREB3L2,DGKI
chr16:8767802-8847659	RMS_FP	108	1549.58	ABAT
chr1:202986435-203069538	RMS_FN	108	1736.12	MYOG,PPFIA4,TMEM183B
chr11:9705120-9886114	NB_Mesenchymal	109	2356.5	LOC440028
chr12:95558202-95699423	Ewing_Primary_Tumor	109	1455.5	FGD6,VEZT
chr19:13942090-13976732	Control	109	1611.39	MIR23A
chr2:176961085-177009015	Ewing	109	1837.15	HOXD10,HOXD11,HOXD12,HOXD8,HOXD9
chr2:216221055-216341462	MSC-EWSR1::FLI1	109	2200	FN1
chr2:43250873-43316222	NB_Intermediate	109	1124	ZFP36L2
chr3:156466059-156555895	EWSR1::FLI1-KD	109	2046.5	LEKR1,PA2G4P4
chr3:27541032-27728763	MSC	109	2301.25	SLC4A7
chr7:150627695-150718530	NB_Noradrenergic	109	1187.26	KCNH2
chr6:34947799-35035296	RMS_FP	109	1540.58	ANKS1A,TCP11
chr18:3444995-3467190	RMS_FN	109	1733.62	TGIF1
chr10:17216452-17282020	EWSR1::FLI1-KD	110	2045.83	TRDMT1,VIM
chr15:39405769-39597905	NB_Mesenchymal	110	2335.5	C15ORF54
chr16:82139262-82195114	MSC-EWSR1::FLI1	110	2185	MPHOSPH6
chr17:31516001-31647985	Ewing_Primary_Tumor	110	1453.67	ACCN1
chr19:12867994-12908097	Control	110	1610.29	HOOK2,JUNB
chr20:52183749-52335296	Ewing	110	1812.55	ZNF217
chr22:36673245-36794969	NB_Intermediate	110	1116.5	MYH9
chr5:124033201-124161862	NB_Noradrenergic	110	1187	ZNF608
chr6:129896265-130075348	MSC	110	2298.5	ARHGAP18
chr16:27700034-27749752	RMS_FP	110	1540.58	KIAA0556
chr19:11190398-11270475	RMS_FN	110	1727.5	LDLR,SPC24
chr1:156033274-156116617	Ewing	111	1808.25	LMNA,MEX3A
chr10:16985368-17131701	MSC	111	2298	CUBN,TRDMT1
chr10:21791113-21840175	NB_Intermediate	111	1107.5	C10ORF140,MLLT10
chr14:75664971-75782507	Ewing_Primary_Tumor	111	1421.17	FOS
chr22:42669439-42859120	NB_Noradrenergic	111	1184.21	LOC388906,NFAM1
chr3:112320595-112419394	NB_Mesenchymal	111	2324	CCDC80
chr3:11463894-11715206	Control	111	1606.96	VGLL4
chr8:38237048-38270096	MSC-EWSR1::FLI1	111	2154	LETM2
chr9:118347828-118457252	EWSR1::FLI1-KD	111	2039.83	C9ORF27,DEC1,PAPPA
chr20:57865869-57989317	RMS_FP	111	1539.83	EDN3,SLMO2
chr3:134018231-134094776	RMS_FN	111	1711.25	AMOTL2
chr10:80826407-80957183	NB_Mesenchymal	112	2300	ZMIZ1
chr14:68541944-68894249	Control	112	1601.98	RAD51L1,ZFP36L1,ZFYVE26
chr17:55473222-55715595	Ewing_Primary_Tumor	112	1417.83	MSI2
chr18:52881164-53043601	Ewing	112	1807.75	TCF4
chr20:1867976-1948200	MSC-EWSR1::FLI1	112	2152.5	SIRPA
chr20:31031522-31129517	NB_Intermediate	112	1102.75	C20ORF112
chr20:52194249-52277900	EWSR1::FLI1-KD	112	2011.5	ZNF217
chr5:50662955-50730370	NB_Noradrenergic	112	1172.05	ISL1
chr6:43917173-44046933	MSC	112	2294	C6ORF223,MRPL14
chr20:19298106-19652237	RMS_FP	112	1536.58	LOC100130264,RIN2
chr19:50975672-51016666	RMS_FN	112	1704.12	FAM71E1,JOSD2
chr1:23851620-23925013	MSC-EWSR1::FLI1	113	2152.5	ID3
chr11:9757580-9947182	EWSR1::FLI1-KD	113	2010	LOC440028
chr13:33654989-33884345	Control	113	1599.34	STARD13
chr15:67356857-67491450	NB_Intermediate	113	1100.25	SMAD3
chr4:157655114-157765717	MSC	113	2279.75	PDGFC
chr5:112366814-112619048	NB_Noradrenergic	113	1171.89	DCP2,MCC
chr5:17092078-17327945	Ewing	113	1800.95	BASP1,LOC285696,LOC401177
chr8:26115244-26316168	Ewing_Primary_Tumor	113	1415.83	BNIP3L,PPP2R2A
chr8:40977566-41170404	NB_Mesenchymal	113	2289	SFRP1
chr9:37936973-38069817	RMS_FP	113	1533.92	MCART1,SHB
chr20:36092819-36163474	RMS_FN	113	1682	NNAT
chr1:36804782-36878154	MSC-EWSR1::FLI1	114	2144.5	STK40
chr1:38459218-38542890	Ewing	114	1799.3	FHL3,POU3F1,UTP11L
chr12:6151265-6390229	Control	114	1597.3	CD9,PLEKHG6,VWF
chr14:69335475-69453553	MSC	114	2266.5	ACTN1
chr17:76692917-76849402	Ewing_Primary_Tumor	114	1415	CYTH1
chr20:43171244-43245938	EWSR1::FLI1-KD	114	2008.17	ADA,PKIG
chr4:7782808-7988265	NB_Intermediate	114	1096.5	AFAP1
chr8:11264743-11340168	NB_Noradrenergic	114	1168.05	FAM167A
chr9:97609971-97716375	NB_Mesenchymal	114	2262.5	MIR2278
chr17:80793111-80890399	RMS_FP	114	1528.08	TBCD,ZNF750
chr15:93105743-93260329	RMS_FN	114	1677	FAM174B
chr1:12437396-12697219	Control	115	1595.77	DHRS3,SNORA59A
chr1:204224215-204333409	NB_Noradrenergic	115	1164.32	GOLT1A,PLEKHA6
chr1:218500270-218674747	Ewing	115	1789.05	TGFB2
chr11:33686959-33760418	EWSR1::FLI1-KD	115	2008.17	C11ORF91
chr19:49989028-50039155	Ewing_Primary_Tumor	115	1400.33	FCGRT,MIR150,RCN3,RPS11,SNORD32A
chr2:235847584-235975671	NB_Intermediate	115	1094.75	SH3BP4
chr2:235855715-235963665	MSC	115	2264.5	SH3BP4
chr9:130255011-130346980	MSC-EWSR1::FLI1	115	2138	FAM129B
chr9:132167625-132272512	NB_Mesenchymal	115	2247	C9ORF106,C9ORF50
chr22:26131565-26169043	RMS_FP	115	1519.08	MYO18B
chr12:89712934-89749809	RMS_FN	115	1670	DUSP6
chr1:181044327-181122544	NB_Mesenchymal	116	2220.5	IER5
chr1:234720835-234768380	NB_Intermediate	116	1092.75	IRF2BP2
chr10:104338423-104437310	MSC-EWSR1::FLI1	116	2124.5	TRIM8
chr11:112953624-113083225	NB_Noradrenergic	116	1161	LOC100288346
chr11:125881368-126068619	Ewing	116	1778.5	CDON,RPUSD4
chr11:35156240-35275290	MSC	116	2262.75	CD44
chr11:8708046-8896001	Control	116	1586.68	SNORA45,ST5
chr14:76841899-77078439	Ewing_Primary_Tumor	116	1385.5	C14ORF118,VASH1
chr18:46392987-46551926	EWSR1::FLI1-KD	116	2005.67	SMAD7
chr13:31278762-31456311	RMS_FP	116	1518.33	ALOX5AP,C13ORF26,C13ORF33,USPL1
chr20:42734228-42818249	RMS_FN	116	1668.62	JPH2
chr10:72968688-73050552	Ewing	117	1775.95	UNC5B
chr11:95717848-96077541	Control	117	1585.77	MIR1260B,MTMR2
chr12:96781869-96842843	MSC-EWSR1::FLI1	117	2115	CDK17
chr13:46457081-46728493	Ewing_Primary_Tumor	117	1382.17	CPB2,SIAH3,ZC3H13
chr13:80877392-80942307	NB_Intermediate	117	1086.75	SPRY2
chr17:75277918-75330308	NB_Mesenchymal	117	2203	2009-09-01
chr20:36430056-36638741	NB_Noradrenergic	117	1156.37	TTI1,VSTM2L
chr3:171756345-172088410	EWSR1::FLI1-KD	117	2000.5	FNDC3B
chr7:100731188-100787372	MSC	117	2257.75	SERPINE1
chr17:76297036-76418361	RMS_FP	117	1503.42	PGS1,SOCS3
chr17:76855810-76992291	RMS_FN	117	1666.88	LGALS3BP,TIMP2
chr1:234718457-234769125	NB_Mesenchymal	118	2195	IRF2BP2
chr1:61508725-61745552	Ewing_Primary_Tumor	118	1373.67	NFIA
chr10:73973322-74139340	Control	118	1575.77	ASCC1,DDIT4,DNAJB12
chr14:35987621-36052844	NB_Noradrenergic	118	1156.05	INSM2
chr17:55419721-55683679	EWSR1::FLI1-KD	118	1995.83	MRPS23,MSI2
chr18:10440392-10498784	Ewing	118	1763.4	APCDD1
chr4:160685274-160720182	MSC-EWSR1::FLI1	118	2113.5	RAPGEF2
chr4:47482140-47720062	NB_Intermediate	118	1085.75	ATP10D
chr9:127004721-127087695	MSC	118	2254.5	NEK6
chr2:29697201-29888956	RMS_FP	118	1490.75	ALK,CLIP4
chr2:127797920-127933993	RMS_FN	118	1659.5	BIN1
chr1:198830870-198907386	MSC-EWSR1::FLI1	119	2110.5	MIR181A1
chr11:62189405-62349969	Control	119	1569.59	AHNAK,EEF1G,SCGB1A1
chr12:39681023-39839172	NB_Intermediate	119	1082.75	KIF21A
chr2:45870117-46201398	NB_Noradrenergic	119	1154.11	PRKCE
chr4:7761299-8088967	Ewing	119	1761.6	ABLIM2,AFAP1
chr7:104583790-104679536	Ewing_Primary_Tumor	119	1362.17	LOC100216545,MLL5
chr7:93961113-94070419	MSC	119	2237.75	COL1A2
chr8:129161504-129214806	EWSR1::FLI1-KD	119	1988.33	MIR1208
chr9:116303296-116445072	NB_Mesenchymal	119	2187.5	RGS3
chr22:27802514-27902060	RMS_FP	119	1487.92	MN1
chr1:234717160-234770853	RMS_FN	119	1657.5	IRF2BP2
chr12:115092187-115156841	Control	120	1563.98	TBX3
chr12:125365624-125434916	Ewing_Primary_Tumor	120	1356.67	UBC
chr19:13941743-13967867	NB_Intermediate	120	1082.75	MIR23A
chr19:49645969-49730048	MSC-EWSR1::FLI1	120	2106	TRPM4
chr4:14992476-15073984	Ewing	120	1761.05	CPEB2
chr4:174628440-174881949	NB_Noradrenergic	120	1150.84	KIAA1712,MORF4,NBLA00301
chr7:80454405-80578148	NB_Mesenchymal	120	2183	SEMA3C
chr8:144544358-144621052	EWSR1::FLI1-KD	120	1977.5	ZC3H3
chr8:67367381-67503171	MSC	120	2212.5	C8ORF46
chr1:10695522-10757046	RMS_FP	120	1486.08	CASZ1
chr12:120646974-120703529	RMS_FN	120	1648	PXN,RPLP0
chr1:208554644-208735395	NB_Noradrenergic	121	1149.21	PLXNA2
chr12:109001847-109129964	NB_Mesenchymal	121	2181	SELPLG
chr12:52536844-52609943	EWSR1::FLI1-KD	121	1970	KRT80
chr17:8030016-8068867	Ewing_Primary_Tumor	121	1349.83	PER1,VAMP2
chr2:145103596-145293379	Control	121	1560.45	GTDC1,ZEB2
chr20:52194426-52274036	MSC-EWSR1::FLI1	121	2099.5	ZNF217
chr20:55548983-55655870	NB_Intermediate	121	1070	BMP7,RAE1
chr7:116125318-116232229	MSC	121	2211.75	CAV1
chr7:83644111-83831172	Ewing	121	1751.85	SEMA3A
chr13:40673684-40863047	RMS_FP	121	1476.58	FLJ42392
chr20:35960539-36103622	RMS_FN	121	1640.12	SRC
chr1:27003773-27127853	Ewing_Primary_Tumor	122	1339.67	ARID1A,PIGV
chr10:24704304-24810355	MSC-EWSR1::FLI1	122	2087	ARHGAP21,KIAA1217
chr10:33404567-33667397	EWSR1::FLI1-KD	122	1962.83	NRP1
chr10:44296462-44438062	NB_Mesenchymal	122	2177.5	C10ORF136
chr16:75256143-75315072	Control	122	1555.64	BCAR1,CTRB1
chr2:191698686-191917875	MSC	122	2209	GLS,STAT1
chr20:37417348-37560884	NB_Noradrenergic	122	1144.26	FAM83D,PPP1R16B
chr4:87362593-87556021	Ewing	122	1748.8	MAPK10,PTPN13
chr5:71522367-71624760	NB_Intermediate	122	1065.25	MRPS27
chr1:180885125-180940401	RMS_FP	122	1467.5	KIAA1614
chr1:31198524-31298567	RMS_FN	122	1630.12	LAPTM5
chr1:157922153-158096083	Ewing_Primary_Tumor	123	1338.17	KIRREL
chr1:234623117-234701227	EWSR1::FLI1-KD	123	1960	TARBP1
chr1:235028871-235162740	MSC	123	2208.5	SNORA14B
chr1:42073455-42150551	MSC-EWSR1::FLI1	123	2075.5	EDN2
chr10:106048091-106112322	Control	123	1538.66	GSTO2,ITPRIP
chr13:36267602-36425259	NB_Noradrenergic	123	1143.47	DCLK1,MAB21L1
chr18:3585593-3705142	NB_Mesenchymal	123	2174	FLJ35776
chr3:170935135-171189309	NB_Intermediate	123	1062	TNIK
chr5:167092464-167283807	Ewing	123	1743.5	ODZ2,RARS,WWC1
chr14:75399124-75458362	RMS_FP	123	1451.42	PGF,RPS6KL1
chr10:127730234-127959595	RMS_FN	123	1607	ADAM12,FANK1
chr1:44181590-44420485	Ewing	124	1738.15	ARTN,ST3GAL3
chr1:8907790-8972107	EWSR1::FLI1-KD	124	1957.83	ENO1
chr16:57788161-57851920	MSC-EWSR1::FLI1	124	2057	KIFC3
chr17:61390548-61540636	NB_Intermediate	124	1059	CYB561
chr2:64956248-65094438	MSC	124	2202.75	SERTAD2
chr20:30248583-30362831	NB_Mesenchymal	124	2170.5	BCL2L1
chr3:71003905-71265742	Control	124	1537.64	MIR1284
chr9:14585290-14741649	Ewing_Primary_Tumor	124	1336.33	CER1,ZDHHC21
chrX:71222775-71364019	NB_Noradrenergic	124	1125.58	RGAG4,RPS26P11
chr20:46997432-47135274	RMS_FP	124	1448.75	LOC284749,PREX1
chr14:61956106-62120593	RMS_FN	124	1606.62	HIF1A
chr1:23850620-23947359	NB_Noradrenergic	125	1125.47	ID3
chr14:77367330-77432285	NB_Intermediate	125	1056	ANGEL1,C14ORF4
chr2:16788295-16883696	Ewing	125	1724.6	FAM49A
chr20:52509773-52601435	MSC-EWSR1::FLI1	125	2056	CYP24A1,SUMO1P1
chr6:140361356-140429050	EWSR1::FLI1-KD	125	1948.33	MIR3668
chr6:26117190-26144638	Ewing_Primary_Tumor	125	1332	HIST1H2AC
chr7:93912665-94082630	Control	125	1532.38	CASD1,COL1A2
chr7:93918629-94026749	NB_Mesenchymal	125	2170	COL1A2
chr8:69619076-69712113	MSC	125	2193.75	C8ORF34,SULF1
chr1:112394324-112519700	RMS_FP	125	1446.33	KCND3
chr1:33794525-33936568	RMS_FN	125	1598.12	PHC2,ZSCAN20
chr1:156707874-156787882	NB_Intermediate	126	1055.25	HDGF,MRPL24,NTRK1,PRCC
chr1:164521719-164833952	Control	126	1527.16	PBX1
chr1:201412529-201482926	NB_Mesenchymal	126	2169	PHLDA3
chr10:32541537-32708082	Ewing_Primary_Tumor	126	1331	EPC1
chr10:65364095-65484416	Ewing	126	1720	REEP3
chr12:125093352-125265903	EWSR1::FLI1-KD	126	1944.17	NCOR2,SCARB1
chr14:97674958-97705585	MSC-EWSR1::FLI1	126	2054.5	VRK1
chr20:62036278-62136110	NB_Noradrenergic	126	1113.58	EEF1A2,KCNQ2
chr3:194125682-194328714	MSC	126	2181.25	ATP13A3,FLJ34208,TMEM44
chr3:112928699-113017246	RMS_FP	126	1446.17	BOC
chr15:93318181-93393008	RMS_FN	126	1590.38	ASB9P1
chr1:94033354-94176830	NB_Mesenchymal	127	2164	BCAR3,LOC100129046
chr10:49702564-49865372	MSC	127	2175	ARHGAP22
chr11:118777329-118817608	Ewing	127	1715.7	BCL9L
chr2:85944458-86055207	NB_Intermediate	127	1052.5	ATOH8
chr3:50249413-50313343	Control	127	1517	GNAI2,SEMA3B
chr3:99541939-99686749	EWSR1::FLI1-KD	127	1942.17	C3ORF26,FILIP1L,MIR3921
chr5:124445087-124846845	NB_Noradrenergic	127	1113.47	ZNF608
chr7:22599735-22716255	MSC-EWSR1::FLI1	127	2044	IL6,MGC87042
chr9:118910720-119162313	Ewing_Primary_Tumor	127	1326.67	PAPPA
chr6:50783037-50876239	RMS_FP	127	1430.08	TFAP2B
chr2:241118902-241200343	RMS_FN	127	1586	OTOS
chr10:79215749-79306331	NB_Intermediate	128	1051.25	KCNMA1
chr18:3441062-3466972	Ewing_Primary_Tumor	128	1324.83	TGIF1
chr19:1238140-1277407	Control	128	1516.59	ATP5D,C19ORF23,CIRBP,MIDN
chr2:206475695-206682236	NB_Noradrenergic	128	1110.26	NRP2
chr3:177129442-177362656	EWSR1::FLI1-KD	128	1933.67	TBL1XR1
chr6:16669168-16771224	MSC-EWSR1::FLI1	128	2021	ATXN1
chr9:112769373-112923188	MSC	128	2168.5	AKAP2
chr9:114754282-114849026	NB_Mesenchymal	128	2163	UGCG
chr9:137168158-137410550	Ewing	128	1702.45	COL5A1,RXRA
chr2:238484671-238652609	RMS_FP	128	1428.58	LRRFIP1,RAB17
chr5:172684524-172770492	RMS_FN	128	1584	STC2
chr1:107680539-107831631	Ewing	129	1698	NTNG1
chr11:118766587-118811774	Ewing_Primary_Tumor	129	1319.67	BCL9L
chr2:201164094-201320703	NB_Mesenchymal	129	2159.5	SPATS2L
chr2:204588605-204681387	MSC	129	2164	CD28,CTLA4,RAPH1
chr22:25928713-26194295	NB_Noradrenergic	129	1105	ADRBK2,MYO18B
chr5:139010003-139091585	MSC-EWSR1::FLI1	129	2017.5	CXXC5
chr6:43726168-44104163	Control	129	1510.34	C6ORF223,LOC100132354,MRPL14,VEGFA
chr8:145000128-145051707	NB_Intermediate	129	1050.25	MIR661,PLEC
chr8:94833767-95004357	EWSR1::FLI1-KD	129	1933.5	PDP1
chr6:52348199-52477980	RMS_FP	129	1409.58	TRAM2
chr5:176497842-176549902	RMS_FN	129	1579	FGFR4
chr1:85705482-86097792	Control	130	1510.29	BCL10,CYR61,DDAH1
chr12:109183432-109252825	NB_Mesenchymal	130	2151.5	SSH1
chr12:113212281-113347098	NB_Noradrenergic	130	1100.26	RPH3A
chr16:64981662-65161939	Ewing_Primary_Tumor	130	1315.33	CDH11
chr2:145155907-145284066	EWSR1::FLI1-KD	130	1929.33	ZEB2
chr5:135309358-135403113	MSC	130	2140.75	TGFBI
chr6:131422097-131620250	Ewing	130	1689.5	AKAP7,EPB41L2
chr8:131405165-131477167	MSC-EWSR1::FLI1	130	2016	ASAP1
chr9:116267062-116421483	NB_Intermediate	130	1048.5	RGS3
chr8:23153693-23224740	RMS_FP	130	1407.75	R3HCC1
chr17:8028768-8077797	RMS_FN	130	1572.5	PER1,VAMP2
chr1:110318375-110477834	NB_Mesenchymal	131	2151	CSF1,EPS8L3
chr1:201497895-201626444	MSC	131	2135	CSRP1,NAV1,RPS10P7
chr10:73978531-74105698	MSC-EWSR1::FLI1	131	2015.5	DDIT4,DNAJB12
chr12:98855924-98941171	Ewing	131	1674.75	LOC100128191,TMPO
chr19:13943312-13970372	EWSR1::FLI1-KD	131	1929.17	MIR23A
chr2:69233895-69491874	Control	131	1507.8	ANTXR1,GFPT1,MIR3126
chr20:42532107-42721716	Ewing_Primary_Tumor	131	1308.17	TOX2
chr5:150092712-150181656	NB_Intermediate	131	1036.25	DCTN4
chr8:56776818-56889301	NB_Noradrenergic	131	1100.21	LYN
chr11:65038166-65085147	RMS_FP	131	1406.33	CDC42EP2
chr2:25438524-25572430	RMS_FN	131	1563.75	DNMT3A,MIR1301
chr1:183772660-183858767	EWSR1::FLI1-KD	132	1926.5	APOBEC4,GLT25D2
chr1:200270761-200423131	MSC	132	2134.75	ZNF281
chr12:122199479-122251894	Control	132	1499.96	LOC338799,RHOF,SETD1B
chr14:61566603-61656561	MSC-EWSR1::FLI1	132	2015.5	SLC38A6
chr17:27941346-28132517	NB_Noradrenergic	132	1098.68	CORO6
chr19:13249362-13306661	Ewing	132	1672.65	IER2
chr6:26182716-26208336	Ewing_Primary_Tumor	132	1294.83	HIST1H2BF,HIST1H3D,HIST1H4E
chr9:18428590-18547760	NB_Mesenchymal	132	2147	ADAMTSL1
chr9:89664398-89775858	NB_Intermediate	132	1029.75	LOC494127
chr2:136754617-136844943	RMS_FP	132	1397.67	CXCR4,DARS
chr21:47239195-47423371	RMS_FN	132	1563.62	COL6A1,PCBP3
chr1:145072476-145104345	NB_Mesenchymal	133	2144	SEC22B
chr10:9239795-9347045	NB_Noradrenergic	133	1098.53	Na
chr10:9251206-9343832	NB_Intermediate	133	1025.5	Na
chr14:69197178-69292043	EWSR1::FLI1-KD	133	1905.83	C14ORF181,ZFP36L1
chr17:2040695-2170890	Control	133	1499.02	HIC1,SMG6
chr2:189946984-190164069	MSC	133	2134.75	COL5A2,MIR3129
chr2:218784258-218890940	MSC-EWSR1::FLI1	133	2008	TNS1
chr21:45273572-45414722	Ewing_Primary_Tumor	133	1290.83	AGPAT3
chr7:34061622-34130805	Ewing	133	1670.6	BBS9,BMPER
chr11:125117022-125171981	RMS_FP	133	1391.17	PKNOX2
chr4:124203725-124453326	RMS_FN	133	1559.62	SPRY1
chr1:170630353-170704456	NB_Mesenchymal	134	2143	PRRX1
chr11:128306169-128400795	MSC	134	2124	ETS1
chr2:134489700-134604854	EWSR1::FLI1-KD	134	1899.33	NCKAP5
chr2:152115072-152245155	Ewing	134	1669.4	NMI,TNFAIP6
chr2:72340417-72381423	Ewing_Primary_Tumor	134	1288.83	CYP26B1
chr20:48832231-49198331	Control	134	1491.59	LOC284751,MIR645,PTPN1
chr8:31723698-31899708	NB_Intermediate	134	1023.25	NRG1
chr9:132869158-133072339	NB_Noradrenergic	134	1084.05	NCS1
chr9:75730653-75799918	MSC-EWSR1::FLI1	134	1995	ANXA1
chr3:127371253-127522821	RMS_FP	134	1387.83	ABTB1,MGLL
chr10:123797920-123964486	RMS_FN	134	1553	TACC2
chr1:214550758-214674052	EWSR1::FLI1-KD	135	1898.83	PTPN14
chr18:10439993-10523324	Ewing_Primary_Tumor	135	1273.33	APCDD1
chr18:3439798-3468606	Control	135	1491.36	TGIF1
chr19:1235874-1278614	NB_Intermediate	135	1022.5	CIRBP,MIDN
chr2:100158818-100352409	NB_Mesenchymal	135	2139.5	REV1
chr20:52258536-52578020	MSC	135	2117.5	SUMO1P1,ZNF217
chr20:57116857-57264668	NB_Noradrenergic	135	1080.63	STX16
chr3:190196851-190263519	MSC-EWSR1::FLI1	135	1994	IL1RAP
chrX:2699488-2791237	Ewing	135	1668.4	GYG2
chr20:48165959-48243027	RMS_FP	135	1385.75	KCNB1,PTGIS
chr1:2191088-2278468	RMS_FN	135	1552.62	LOC100129534,SKI
chr10:33180707-33300197	NB_Mesenchymal	136	2138.5	ITGB1
chr12:50890572-51036377	Ewing	136	1667.45	DIP2B
chr13:108358070-108527907	NB_Noradrenergic	136	1079.05	FAM155A
chr15:63305166-63407230	NB_Intermediate	136	1013	TPM1
chr15:85918839-86332410	Control	136	1482.84	AKAP13,KLHL25,MIR1276
chr19:1239517-1277419	EWSR1::FLI1-KD	136	1894.83	CIRBP,MIDN
chr2:197089557-197202055	MSC	136	2117.25	STK17B
chr7:115778516-115927730	Ewing_Primary_Tumor	136	1270	TES
chr8:32051647-32108531	MSC-EWSR1::FLI1	136	1971	NRG1
chr22:46378987-46435320	RMS_FP	136	1373.17	LOC730668
chr9:131877246-131966297	RMS_FN	136	1545.12	IER5L,PPP2R4
chr10:72971646-73041008	EWSR1::FLI1-KD	137	1887.67	UNC5B
chr12:76302490-76433968	NB_Intermediate	137	1012.75	PHLDA1
chr15:68545745-68734318	MSC	137	2112.25	FEM1B,ITGA11
chr5:14324252-14505894	NB_Noradrenergic	137	1078.11	FAM105A
chr6:26015574-26072782	Ewing	137	1660.7	HIST1H1C,HIST1H2BB,HIST1H3B,HIST1H3C,HIST1H4B
chr7:27134036-27240269	Control	137	1474.29	HOXA10,HOXA11-AS1,HOXA2,HOXA3,HOXA4,HOXA5,HOXA6,HOXA9,MIR196B
chr8:37542568-37597123	MSC-EWSR1::FLI1	137	1962.5	ERLIN2,ZNF703
chr8:37788950-37834692	Ewing_Primary_Tumor	137	1269.67	ADRB3
chr9:128234191-128344894	NB_Mesenchymal	137	2133.5	MAPKAP1
chr16:27225804-27270244	RMS_FP	137	1371.83	FLJ21408,JMJD5
chr17:42150603-42211670	RMS_FN	137	1543.75	G6PC3,HDAC5
chr10:101643260-101771074	MSC	138	2100	DNMBP,NCRNA00093
chr13:36040626-36093823	NB_Mesenchymal	138	2132.5	MAB21L1
chr15:63267426-63407254	Control	138	1472.64	LACTB,TPM1
chr17:7780780-7798978	Ewing_Primary_Tumor	138	1269.67	CHD3
chr2:167156530-167276315	NB_Intermediate	138	1011.25	SCN9A
chr2:224306829-224514391	NB_Noradrenergic	138	1076.68	SCG2
chr3:124479230-124620659	MSC-EWSR1::FLI1	138	1960.5	ITGB5
chr8:103739792-103825421	EWSR1::FLI1-KD	138	1875	AZIN1,KLF10
chrX:68490491-68545318	Ewing	138	1658.35	PJA1
chr10:5587005-5677842	RMS_FP	138	1368.42	ASB13,C10ORF18
chr4:7804076-7931646	RMS_FN	138	1531.62	AFAP1,AFAP1-AS1
chr1:7471126-7788482	NB_Noradrenergic	139	1076.42	VAMP3
chr12:50522946-50620339	MSC	139	2096	LASS5
chr13:34005544-34123838	Ewing_Primary_Tumor	139	1268.33	STARD13
chr14:102637325-102784734	NB_Mesenchymal	139	2130.5	RAGE
chr15:93442686-93454885	MSC-EWSR1::FLI1	139	1958.5	MIR3175
chr2:166391987-166555310	Ewing	139	1645.9	CSRNP3
chr2:238160901-238264674	NB_Intermediate	139	1008	COL6A3
chr3:5005666-5079998	Control	139	1469.64	BHLHE40
chr7:5420642-5471571	EWSR1::FLI1-KD	139	1862	TNRC18
chr7:2507372-2570986	RMS_FP	139	1365.33	LFNG
chr6:158383424-158493084	RMS_FN	139	1526	SYNJ2
chr11:86188673-86474026	NB_Mesenchymal	140	2125.5	ME3,PRSS23
chr15:39358670-39680372	Control	140	1469.34	C15ORF54
chr19:39121677-39227346	NB_Intermediate	140	1005.5	ACTN4
chr2:42267683-42469976	NB_Noradrenergic	140	1075.37	EML4,PKDCC
chr20:61363550-61438740	MSC-EWSR1::FLI1	140	1957.5	C20ORF20
chr3:58128072-58302323	Ewing_Primary_Tumor	140	1265	ABHD6,DNASE1L3
chr6:99268716-99299509	Ewing	140	1639.35	POU3F2
chr7:115793336-115928695	EWSR1::FLI1-KD	140	1858.67	TES
chr7:55083361-55229803	MSC	140	2086	EGFR
chr20:61144762-61168114	RMS_FP	140	1364.5	MIR1-1,MIR133A2
chr3:57114827-57204545	RMS_FN	140	1524.12	ARHGEF3,IL17RD
chr1:164525928-164775528	Ewing_Primary_Tumor	141	1255.17	PBX1
chr12:108568607-108816729	NB_Noradrenergic	141	1073.11	CMKLR1,WSCD2
chr12:27656908-27809813	NB_Intermediate	141	998.25	PPFIBP1,REP15
chr15:66905443-67156201	Control	141	1463.32	LCTL,SMAD6
chr17:733697-884661	EWSR1::FLI1-KD	141	1853.83	NXN
chr20:4181577-4260869	Ewing	141	1636.4	ADRA1D
chr3:124478846-124620836	MSC	141	2064.25	ITGB5,UMPS
chr4:3107988-3144257	MSC-EWSR1::FLI1	141	1953.5	HTT
chr7:41896054-42038875	NB_Mesenchymal	141	2108	INHBA
chr2:17969226-18004212	RMS_FP	141	1364.25	MSGN1
chr12:568709-701561	RMS_FN	141	1523.38	B4GALNT3,NINJ2
chr17:75276315-75474522	MSC	142	2059.75	MIR4316,SEPT9
chr2:113377843-113424645	NB_Mesenchymal	142	2103.5	FLJ42351
chr2:238766488-238837815	NB_Noradrenergic	142	1066.42	RAMP1
chr20:45885520-45990603	Ewing_Primary_Tumor	142	1240	LOC100131496,ZMYND8
chr5:55685419-55826164	NB_Intermediate	142	998.25	ANKRD55,MAP3K1
chr8:131264822-131476225	EWSR1::FLI1-KD	142	1840.67	ASAP1,ASAP1-IT
chr9:127004494-127129476	Control	142	1462.3	LOC100129034,NEK6
chr9:4627500-4674771	Ewing	142	1633.8	C9ORF68,PPAPDC2
chrX:45595283-45670670	MSC-EWSR1::FLI1	142	1952.5	MIR222,ZNF673
chr1:41784803-41923919	RMS_FP	142	1355.67	EDN2,SCMH1
chr11:2666143-2802175	RMS_FN	142	1519	KCNQ1OT1
chr1:145086926-145161242	MSC-EWSR1::FLI1	143	1952	SEC22B
chr1:68128363-68374135	Control	143	1455.7	GADD45A,GNG12
chr17:38333219-38515768	Ewing	143	1630.1	CDC6,RARA,WIPF2
chr2:238480557-238661934	Ewing_Primary_Tumor	143	1239	LRRFIP1
chr2:37989568-38061092	NB_Mesenchymal	143	2101	CDC42EP3
chr20:33884284-33987730	MSC	143	2054.75	EIF6,FAM83C
chr6:119418078-119674913	NB_Noradrenergic	143	1064.58	FAM184A,MAN1A1
chr7:65496178-65636088	NB_Intermediate	143	997.75	ASL,CRCP
chr8:37636851-37730105	EWSR1::FLI1-KD	143	1836.17	BRF2,GPR124
chr1:144982487-145058747	RMS_FP	143	1355.58	PDE4DIP
chr12:54734194-54801805	RMS_FN	143	1517.75	GPR84,ZNF385A
chr1:156035857-156117129	NB_Noradrenergic	144	1063.47	LMNA,MEX3A
chr11:35156105-35328843	NB_Mesenchymal	144	2098	CD44
chr12:51745991-51831545	NB_Intermediate	144	983.75	GALNT6
chr13:46913350-46980108	MSC-EWSR1::FLI1	144	1947.5	C13ORF18
chr13:98530647-98716698	Ewing	144	1628.05	IPO5
chr19:12868421-12908086	Ewing_Primary_Tumor	144	1234	HOOK2,JUNB
chr21:47368351-47567412	Control	144	1450.45	COL6A1,COL6A2
chr8:13046615-13192826	EWSR1::FLI1-KD	144	1833.67	DLC1
chr8:18976024-19103425	MSC	144	2051.25	PSD3,SH2D4A
chr19:13112124-13205745	RMS_FP	144	1354.67	LYL1,NFIX,TRMT1
chr7:150938248-150952417	RMS_FN	144	1515.5	SMARCD3
chr1:181031552-181122783	EWSR1::FLI1-KD	145	1832	IER5
chr10:17025271-17086050	MSC-EWSR1::FLI1	145	1947	RSU1,TRDMT1
chr14:50396537-50535598	Control	145	1444.05	ARF6,C14ORF138,C14ORF182,C14ORF183
chr15:77734782-77970289	Ewing	145	1625.8	HMG20A,LINGO1
chr2:100391658-100528846	NB_Mesenchymal	145	2095.5	AFF3
chr3:141079628-141151460	Ewing_Primary_Tumor	145	1225.83	RASA2,ZBTB38
chr6:16667561-16772186	MSC	145	2049.75	ATXN1
chr7:18478022-18630257	NB_Noradrenergic	145	1061.89	HDAC9
chr8:118873659-119128776	NB_Intermediate	145	983.5	EXT1
chr2:127400350-127459134	RMS_FP	145	1353.42	GYPC
chr1:19104827-19180872	RMS_FN	145	1515.38	ALDH4A1,TAS1R2
chr1:28825173-28875589	Ewing	146	1625.4	RCC1,SNHG3
chr10:104338314-104439605	EWSR1::FLI1-KD	146	1826.5	TRIM8
chr10:17238606-17300453	NB_Mesenchymal	146	2090	VIM
chr10:65373865-65529555	Ewing_Primary_Tumor	146	1223.17	REEP3
chr14:69338704-69450036	MSC-EWSR1::FLI1	146	1942.5	ACTN1
chr2:159778643-160060355	NB_Intermediate	146	982.5	TANC1
chr2:232461606-232583226	Control	146	1439.73	C2ORF52,C2ORF57,MIR1244-2,NMUR1,PTMA
chr2:7056875-7238405	NB_Noradrenergic	146	1058.42	LOC386597
chr5:102758319-102814373	MSC	146	2046.25	NUDT12
chr2:240143218-240271797	RMS_FP	146	1349.75	MIR4269
chr10:131651093-131778699	RMS_FN	146	1510.12	EBF3
chr1:16150008-16294874	Ewing_Primary_Tumor	147	1215.17	FLJ37453,SPEN,ZBTB17
chr1:215125653-215262960	MSC	147	2044.75	KCNK2
chr19:13229210-13293745	EWSR1::FLI1-KD	147	1816.5	IER2
chr19:13943856-13966857	MSC-EWSR1::FLI1	147	1937	MIR23A
chr4:108162440-108207891	NB_Intermediate	147	981.75	DKK2
chr6:86064989-86209005	NB_Mesenchymal	147	2085.5	NT5E
chr7:75909677-76024082	Control	147	1437.66	HSPB1,YWHAG
chr9:118599430-118668799	Ewing	147	1624.3	C9ORF27,PAPPA
chr9:137159544-137414791	NB_Noradrenergic	147	1055.84	RXRA
chr11:125150318-125290058	RMS_FP	147	1340.58	FEZ1
chr3:147109174-147139631	RMS_FN	147	1509.75	ZIC4
chr12:4352190-4435571	Ewing_Primary_Tumor	148	1215	CCND2
chr18:3579048-3629506	EWSR1::FLI1-KD	148	1812.17	FLJ35776
chr2:191698339-191813172	NB_Mesenchymal	148	2076	GLS
chr2:231963628-232093728	NB_Intermediate	148	980.75	ARMC9,HTR2B
chr2:44864362-44947733	NB_Noradrenergic	148	1046.74	SIX3
chr2:66631921-66835024	Control	148	1435.89	MEIS1
chr4:139106079-139181701	MSC-EWSR1::FLI1	148	1933.5	SLC7A11
chr4:81091353-81244996	MSC	148	2041	FGF5
chr6:24272394-24396425	Ewing	148	1624.1	DCDC2,KAAG1
chr8:42547495-42629550	RMS_FP	148	1340.08	CHRNA6,CHRNB3
chr2:232566303-232583057	RMS_FN	148	1506.75	MIR1244-2,PTMA
chr1:144886585-144942904	MSC	149	2030.5	PDE4DIP
chr11:77930910-78185015	NB_Noradrenergic	149	1045.84	GAB2
chr19:51160390-51256261	Ewing_Primary_Tumor	149	1209.5	CLEC11A,SHANK1
chr2:235847547-235967905	EWSR1::FLI1-KD	149	1804.67	SH3BP4
chr2:240058962-240311542	Control	149	1435.68	HDAC4,MGC16025,MIR4269
chr5:77768432-77996355	NB_Intermediate	149	979.5	LHFPL2
chr6:158381293-158497190	NB_Mesenchymal	149	2062.5	SYNJ2
chr7:115849062-115914134	MSC-EWSR1::FLI1	149	1922.5	TES
chr8:26417422-26578261	Ewing	149	1621.45	DPYSL2
chr17:4845582-4864262	RMS_FP	149	1339.08	ENO3,PFN1
chr5:14390646-14471525	RMS_FN	149	1504.38	FAM105A
chr1:183772017-183887318	NB_Intermediate	150	974.5	APOBEC4,GLT25D2
chr11:29282319-29359690	MSC	150	2028	C11ORF46,FSHB
chr13:60884869-61022359	Ewing_Primary_Tumor	150	1200.5	TDRD3
chr16:24926671-25079000	Ewing	150	1616.5	ARHGAP17
chr17:48906727-49136881	Control	150	1434.7	SPAG9,TOB1,WFIKKN2
chr17:57684150-57773867	MSC-EWSR1::FLI1	150	1922.5	CLTC
chr2:159880839-160044166	EWSR1::FLI1-KD	150	1802.5	TANC1
chr5:14393501-14478148	NB_Mesenchymal	150	2062	FAM105A,FAM105B
chr9:97315583-97482240	NB_Noradrenergic	150	1040.21	C9ORF3,FBP1,FBP2
chr1:60131075-60236029	RMS_FP	150	1337.5	CYP2J2,HOOK1
chr19:42746828-42800615	RMS_FN	150	1501.62	CIC,ERF,GSK3A
chr1:17815653-18031789	Control	151	1434.39	ARHGEF10L
chr1:85728888-85845735	NB_Mesenchymal	151	2060.5	BCL10
chr12:89666911-89806069	Ewing_Primary_Tumor	151	1200.33	DUSP6
chr13:33682517-33861211	EWSR1::FLI1-KD	151	1794	STARD13
chr15:96851186-96962026	Ewing	151	1611.65	NR2F2
chr17:2731999-2919178	NB_Noradrenergic	151	1039.05	MIR1253,RAP1GAP2
chr4:41121602-41219587	MSC	151	2017.5	APBB2
chr5:168174184-168437536	NB_Intermediate	151	972.5	MIR218-2
chr9:4630236-4676056	MSC-EWSR1::FLI1	151	1919.5	C9ORF68,PPAPDC2
chr18:3435861-3462339	RMS_FP	151	1333.08	TGIF1
chr17:74667024-74714916	RMS_FN	151	1493.88	MXRA7
chr1:198573348-198671922	NB_Intermediate	152	971.25	PTPRC
chr1:210668875-210990935	NB_Noradrenergic	152	1032.95	HHAT,KCNH1
chr1:41798716-41982688	EWSR1::FLI1-KD	152	1793.67	EDN2
chr1:8054523-8158977	MSC-EWSR1::FLI1	152	1916.5	ERRFI1
chr1:94638358-94801441	MSC	152	2013.75	ARHGAP29
chr11:65181441-65224319	Ewing	152	1611.6	MIR612,NEAT1
chr17_gl000205_random:81943-90263	Ewing_Primary_Tumor	152	1196.67	MGC70870,Na
chr2:20738280-20881796	Control	152	1433.54	HS1BP3
chr8:23145600-23286026	NB_Mesenchymal	152	2059	LOXL2
chr10:32026883-32072034	RMS_FP	152	1332.33	ARHGAP12
chr2:220267572-220323099	RMS_FN	152	1490.75	DES,SPEG
chr1:235090486-235167925	EWSR1::FLI1-KD	153	1790.67	SNORA14B
chr15:93439644-93466829	Ewing_Primary_Tumor	153	1194.5	MIR3175
chr20:19185953-19322349	Ewing	153	1610.55	LOC100130264,SLC24A3
chr21:36160867-36266357	MSC	153	1995	RUNX1
chr4:41123465-41219568	NB_Mesenchymal	153	2058.5	APBB2
chr5:135315214-135403024	NB_Intermediate	153	967.25	TGFBI
chr6:126091334-126227357	NB_Noradrenergic	153	1027.11	NCOA7
chr9:97516918-97737597	Control	153	1432.32	C9ORF3,MIR2278,MIR23B
chrX:64886489-64965949	MSC-EWSR1::FLI1	153	1906.5	MSN
chr2:85632368-85686058	RMS_FP	153	1328.33	SH2D6
chr11:8777968-8864211	RMS_FN	153	1481.5	ST5
chr1:19742519-19814644	MSC-EWSR1::FLI1	154	1883	CAPZB
chr10:120930885-121218173	Control	154	1431.84	GRK5,PRDX3,RGS10
chr12:120659734-120704399	NB_Mesenchymal	154	2050	PXN
chr14:102678448-102790031	MSC	154	1994.75	RAGE
chr15:96807459-96904182	EWSR1::FLI1-KD	154	1789.17	NR2F2
chr2:46511311-46605137	NB_Noradrenergic	154	1021.95	EPAS1
chr21:46265321-46357177	Ewing_Primary_Tumor	154	1182.17	ITGB2,PTTG1IP
chr6:131655916-131740919	Ewing	154	1610.25	AKAP7
chr9:14178840-14327722	NB_Intermediate	154	963	NFIB
chr3:184347937-184417102	RMS_FP	154	1326.67	EPHB3,MAGEF1
chr20:3775495-3819504	RMS_FN	154	1478.5	C20ORF29,CDC25B
chr1:223883416-223990632	Control	155	1425.14	CAPN2,TP53BP2
chr1:44296207-44422670	Ewing_Primary_Tumor	155	1178	ARTN
chr15:45171212-45223540	MSC-EWSR1::FLI1	155	1870.5	C15ORF43,SORD
chr2:234256896-234410650	EWSR1::FLI1-KD	155	1783.5	DGKD,USP40
chr7:31368527-31535029	Ewing	155	1608.55	CCDC129,NEUROD6
chr8:20079305-20193311	NB_Noradrenergic	155	1021.47	LZTS1
chr8:77575994-77731258	NB_Mesenchymal	155	2043	LOC100192378
chr8:93009884-93119157	NB_Intermediate	155	961	RUNX1T1
chr9:118351334-118458309	MSC	155	1993.25	C9ORF27,DEC1
chr1:226813822-226927068	RMS_FP	155	1320.58	ITPKB
chr19:18504709-18626430	RMS_FN	155	1477.5	ELL,ISYNA1,SSBP4
chr1:204531538-204660656	NB_Noradrenergic	156	1018.63	LRRN2,MDM4
chr10:104512839-104576273	MSC-EWSR1::FLI1	156	1849.5	C10ORF26
chr19:5005615-5174353	Ewing_Primary_Tumor	156	1176.67	KDM4B
chr2:235848486-235969370	Control	156	1422.59	SH3BP4
chr4:157655168-157728664	NB_Mesenchymal	156	2043	PDGFC
chr5:125674557-125874906	MSC	156	1990	GRAMD3
chr7:43649315-43741727	NB_Intermediate	156	956.25	C7ORF44,STK17A
chr8:37335798-37425117	EWSR1::FLI1-KD	156	1775.5	ZNF703
chr9:126039363-126170653	Ewing	156	1606.4	CRB2,STRBP
chr11:65179866-65223265	RMS_FP	156	1320	MIR612,NEAT1
chr1:25967435-26134692	RMS_FN	156	1476.25	MAN1C1,SEPN1
chr1:8399751-8485632	EWSR1::FLI1-KD	157	1772.17	RERE
chr13:25793322-25913607	Ewing_Primary_Tumor	157	1174	MTMR6,NUPL1
chr14:55028530-55281806	Control	157	1420.91	MIR4308,SAMD4A
chr17:43221413-43254197	NB_Intermediate	157	953.5	HEXIM2
chr2:10409879-10575842	NB_Noradrenergic	157	1009.21	HPCAL1,SNORA80B
chr2:182638792-182684324	NB_Mesenchymal	157	2041.5	SSFA2
chr2:201979610-202023312	MSC-EWSR1::FLI1	157	1843.5	CFLAR
chr2:30319070-30398265	Ewing	157	1601.4	YPEL5
chr5:57065786-57160171	MSC	157	1970.25	ACTBL2,GPBP1
chr15:71862851-72050288	RMS_FP	157	1319.92	NR2E3,SENP8
chr2:109986074-110109266	RMS_FN	157	1475.38	MIR4265,MIR4266
chr10:63778744-63856624	MSC-EWSR1::FLI1	158	1843	ARID5B
chr10:74001429-74124649	NB_Noradrenergic	158	1008.42	DDIT4,DNAJB12
chr13:33999512-34152830	Ewing	158	1600.25	STARD13
chr17:48253265-48300404	NB_Mesenchymal	158	2027.5	COL1A1
chr2:182605610-182695699	EWSR1::FLI1-KD	158	1771	NEUROD1,SSFA2
chr2:201979020-202023856	MSC	158	1966.75	CFLAR
chr2:37989009-38149446	NB_Intermediate	158	952.5	CDC42EP3,FAM82A1
chr2:66652035-66814232	Ewing_Primary_Tumor	158	1173.83	MEIS1
chr5:135307196-135446067	Control	158	1414.27	TGFBI,VTRNA2
chr7:75906955-75994754	RMS_FP	158	1310.67	HSPB1,YWHAG
chr22:36677817-36793748	RMS_FN	158	1474.62	APOL1,MYH9
chr1:214140070-214232674	NB_Noradrenergic	159	1006.68	PROX1
chr12:12856256-12900996	Ewing	159	1597.7	APOLD1,CDKN1B
chr13:100600784-100650485	EWSR1::FLI1-KD	159	1767.5	ZIC2,ZIC5
chr14:96679517-96752573	NB_Mesenchymal	159	2025.5	BDKRB1
chr16:53074259-53169296	Ewing_Primary_Tumor	159	1173.5	CHD9
chr20:36671776-36861026	MSC	159	1963.75	TGM2
chr5:168068697-168254288	NB_Intermediate	159	952.5	MIR218-2,PANK3
chr6:108862906-109029208	Control	159	1412.29	FOXO3,NCRNA00222
chr7:104584491-104662227	MSC-EWSR1::FLI1	159	1842	LOC100216545
chr11:2672395-2773120	RMS_FP	159	1306.17	KCNQ1OT1
chr9:116286188-116420859	RMS_FN	159	1471.75	RGS3
chr1:60130987-60233396	NB_Mesenchymal	160	2012.5	CYP2J2
chr11:16578909-16654560	Ewing	160	1591.85	C11ORF58,SOX6
chr11:62135911-62278950	NB_Noradrenergic	160	1002.42	SCGB1A1
chr12:106348863-106543018	NB_Intermediate	160	947.5	NUAK1
chr12:58212314-58299442	Control	160	1411.82	CTDSP2,MIR26A2,XRCC6BP1
chr4:15001505-15046144	MSC-EWSR1::FLI1	160	1834	CPEB2
chr5:133202164-133356343	Ewing_Primary_Tumor	160	1171.83	C5ORF15
chr6:37068976-37143031	EWSR1::FLI1-KD	160	1758.67	PIM1
chr9:35464063-35554039	MSC	160	1946.5	RUSC2
chr1:59856738-59921265	RMS_FP	160	1305.67	FGGY
chr2:232381664-232553339	RMS_FN	160	1470	C2ORF57,NMUR1,PTMA
chr10:105498709-105615742	MSC-EWSR1::FLI1	161	1831	SH3PXD2A
chr12:54958304-55033824	Ewing	161	1579.2	GLYCAM1,LACRT,PPP1R1A
chr17:48703398-48817481	NB_Mesenchymal	161	2012.5	ABCC3,ANKRD40
chr19:39125195-39239485	Ewing_Primary_Tumor	161	1163.17	ACTN4
chr3:194181097-194323824	EWSR1::FLI1-KD	161	1754	FLJ34208,TMEM44
chr7:55085118-55292322	NB_Noradrenergic	161	1000.89	EGFR,LANCL2
chr7:55085895-55266662	NB_Intermediate	161	943	EGFR
chr9:116210103-116417730	Control	161	1408.07	RGS3
chr9:37926331-38079999	MSC	161	1936.5	SHB
chr1:110030933-110080974	RMS_FP	161	1299.67	AMIGO1,CYB561D1,GNAI3,GPR61
chr8:72739403-72780745	RMS_FN	161	1467.5	LOC100132891,MSC
chr1:144890397-144950113	EWSR1::FLI1-KD	162	1751.83	PDE4DIP
chr1:203371110-203714241	Control	162	1408.04	ATP2B4,OPTC,PRELP,SNORA77
chr1:29207865-29359002	Ewing	162	1577.65	EPB41
chr10:104343870-104471042	MSC	162	1930.25	TRIM8
chr11:121937987-121981513	NB_Intermediate	162	939.25	MIR125B1
chr14:61978958-62134329	NB_Noradrenergic	162	999.84	HIF1A
chr15:33351271-33454915	NB_Mesenchymal	162	2006	FMN1
chr17:7727648-7762826	Ewing_Primary_Tumor	162	1159.67	KDM6B
chr9:113639201-113713170	MSC-EWSR1::FLI1	162	1827	LPAR1
chr9:73008089-73037670	RMS_FP	162	1295.33	KLF9
chr10:126254808-126437074	RMS_FN	162	1463.25	FAM53B,METTL10
chr1:162843249-162968055	NB_Intermediate	163	937.75	C1ORF110
chr11:62301814-62343032	NB_Mesenchymal	163	2003	AHNAK
chr12:66204044-66360220	EWSR1::FLI1-KD	163	1744.33	HMGA2,RPSAP52
chr13:100601533-100650631	Ewing_Primary_Tumor	163	1156.67	ZIC5
chr14:75664936-75782647	Ewing	163	1574.05	FOS
chr15:93340614-93400428	Control	163	1406.38	ASB9P1,LOC100507217
chr16:72930905-73133864	NB_Noradrenergic	163	998.11	ZFHX3
chr17:38597564-38718310	MSC	163	1925.75	IGFBP4,TNS4
chr8:37772912-37846480	MSC-EWSR1::FLI1	163	1825	ADRB3,GOT1L1
chr7:5457959-5486525	RMS_FP	163	1294.83	TNRC18
chr10:127990623-128114874	RMS_FN	163	1462.5	ADAM12
chr11:63755607-63953183	NB_Noradrenergic	164	997.42	FLRT1,MACROD1,OTUB1
chr12:53932198-54110293	Ewing	164	1573.55	ATF7,ATP5G2
chr16:70668244-70813913	NB_Mesenchymal	164	2000.5	MTSS1L
chr19:13093547-13207615	EWSR1::FLI1-KD	164	1742	LYL1,NFIX
chr20:30140023-30201258	NB_Intermediate	164	933.25	ID1
chr3:156467382-156570881	MSC-EWSR1::FLI1	164	1812.5	PA2G4P4
chr5:145524886-145681875	Ewing_Primary_Tumor	164	1156.67	LARS,RBM27
chr6:17831074-18006159	MSC	164	1923	KIF13A
chr9:131876810-131947694	Control	164	1404.93	IER5L,PPP2R4
chr7:92236372-92470798	RMS_FP	164	1282.42	CDK6,FAM133B
chr21:46700689-46808691	RMS_FN	164	1461.88	LOC642852
chr12:27664048-27805235	EWSR1::FLI1-KD	165	1741.83	MRPS35,PPFIBP1,REP15
chr12:57449653-57502870	Ewing_Primary_Tumor	165	1155.17	NAB2,TMEM194A
chr18:3445768-3467493	MSC-EWSR1::FLI1	165	1800.5	TGIF1
chr2:201975161-202059729	Control	165	1404.8	CASP10,CFLAR
chr2:216362562-216421823	MSC	165	1908	FN1
chr2:37731752-37917413	NB_Noradrenergic	165	994	CDC42EP3
chr5:71360806-71508397	NB_Intermediate	165	933	MAP1B
chr6:45380003-45561043	NB_Mesenchymal	165	1994	RUNX2
chr7:16683855-16842107	Ewing	165	1573.05	BZW2,TSPAN13
chr20:54975768-55021883	RMS_FP	165	1273.75	CASS4
chr2:217442838-217605637	RMS_FN	165	1460.75	IGFBP2,IGFBP5
chr10:63696748-63857713	MSC	166	1907.75	ARID5B
chr11:74063656-74216205	Ewing	166	1571.45	KCNE3,PGM2L1
chr11:86149321-86237462	EWSR1::FLI1-KD	166	1736.17	C11ORF73,CCDC81,ME3
chr13:97830782-98087485	Control	166	1403.52	MBNL2
chr14:69351295-69455493	NB_Intermediate	166	932	ACTN1
chr14:77489532-77533026	NB_Mesenchymal	166	1989	C14ORF4
chr2:232465640-232582928	Ewing_Primary_Tumor	166	1155	MIR1244-2,PTMA
chr3:132756419-133054219	NB_Noradrenergic	166	992	BFSP2,TMEM108
chr8:70768838-70812760	MSC-EWSR1::FLI1	166	1796	SLCO5A1
chr20:56561428-56718062	RMS_FP	166	1271.08	C20ORF85
chr8:80695869-80744692	RMS_FN	166	1459	HEY1
chr11:121932847-122109001	Control	167	1394.09	LOC399959,MIR100,MIR125B1,MIRLET7A2
chr11:34036660-34117446	EWSR1::FLI1-KD	167	1735.33	CAPRIN1
chr12:111831508-111926630	Ewing_Primary_Tumor	167	1153.17	SH2B3
chr13:97815337-98011853	NB_Noradrenergic	167	982.74	MBNL2
chr18:46419426-46545744	Ewing	167	1570.75	SMAD7
chr19:12887651-12907518	MSC-EWSR1::FLI1	167	1796	JUNB
chr8:128805942-128885443	MSC	167	1901.25	MIR1204
chr8:32462721-32644398	NB_Mesenchymal	167	1988.5	NRG1
chr9:97882664-97995286	NB_Intermediate	167	923.5	MIR3074
chr2:145130018-145283164	RMS_FP	167	1271.08	ZEB2
chr10:99265780-99321899	RMS_FN	167	1457.75	ANKRD2,UBTD1
chr1:154926811-154952896	NB_Intermediate	168	921	SHC1
chr1:52256110-52436992	Ewing	168	1566.3	MIR761,NRD1
chr10:33376481-33671996	Control	168	1393.52	ITGB1,NRP1
chr11:122043224-122069628	MSC-EWSR1::FLI1	168	1795.5	LOC399959
chr11:82858131-82922389	Ewing_Primary_Tumor	168	1148.67	ANKRD42,PCF11
chr12:46750135-46801663	MSC	168	1885.75	SLC38A2
chr17:38407233-38515414	NB_Mesenchymal	168	1982.5	RARA
chr17:64900070-65029107	NB_Noradrenergic	168	978.53	CACNG4
chr17:70328784-70434678	EWSR1::FLI1-KD	168	1735.17	LOC100499467
chr19:19544838-19602433	RMS_FP	168	1263.08	TSSK6
chr9:124020590-124059362	RMS_FN	168	1454.88	GSN
chr1:24982932-25175390	MSC	169	1873.5	CLIC4,SRRM1
chr11:62304453-62343760	NB_Intermediate	169	917.5	AHNAK
chr11:65178534-65223618	NB_Mesenchymal	169	1982	MIR612,NEAT1
chr12:122230667-122249948	Ewing_Primary_Tumor	169	1147.17	LOC338799,SETD1B
chr15:48824843-48938847	EWSR1::FLI1-KD	169	1733	FBN1
chr17:57393077-57519079	NB_Noradrenergic	169	976.68	YPEL2
chr5:133196532-133358309	Ewing	169	1563.2	C5ORF15,VDAC1
chr8:13208484-13247624	MSC-EWSR1::FLI1	169	1792	DLC1
chr9:137199174-137395647	Control	169	1391.21	RXRA
chr1:214155943-214250869	RMS_FP	169	1261.08	PROX1
chr20:47215638-47473592	RMS_FN	169	1452.62	PREX1
chr1:203473661-203540231	NB_Mesenchymal	170	1974.5	ATP2B4,OPTC
chr1:241678613-241731244	MSC-EWSR1::FLI1	170	1789.5	KMO
chr1:8683942-8802749	EWSR1::FLI1-KD	170	1732.17	RERE
chr16:85542696-85729399	Ewing	170	1549.35	KIAA0182
chr19:13123546-13207574	NB_Intermediate	170	912.5	LYL1,NFIX
chr5:149485905-149567078	Control	170	1390.8	CSF1R,PDGFRB
chr7:33939430-34217809	MSC	170	1863.75	BMPER
chr7:89827397-89866711	Ewing_Primary_Tumor	170	1147	STEAP2
chr9:137941994-138202195	NB_Noradrenergic	170	976.58	C9ORF116,KIAA0649,OLFM1
chr11:128762906-128812082	RMS_FP	170	1255.92	C11ORF45,TP53AIP1
chr12:108958864-109097690	RMS_FN	170	1452.25	ISCU,SELPLG,TMEM119
chr11:75017115-75068847	EWSR1::FLI1-KD	171	1728	MIR326
chr13:80345900-80414253	NB_Intermediate	171	910.75	NDFIP2
chr16:89355394-89572172	NB_Mesenchymal	171	1968.5	ANKRD11,ZNF778
chr19:18512925-18627658	Ewing_Primary_Tumor	171	1144.33	ISYNA1,SSBP4
chr22:19928303-20005278	NB_Noradrenergic	171	976.26	ARVCF,COMT
chr5:37696036-37794113	MSC	171	1859.5	GDNF
chr8:118840674-119140214	Ewing	171	1547.35	EXT1
chr9:569486-767941	Control	171	1389.38	KANK1
chr9:677154-717327	MSC-EWSR1::FLI1	171	1783.5	KANK1
chr12:110144407-110179934	RMS_FP	171	1255.17	C12ORF34
chr11:125022143-125053013	RMS_FN	171	1451.25	PKNOX2
chr1:234811108-234917034	Control	172	1388.93	IRF2BP2,NCRNA00184
chr11:65181623-65223292	MSC	172	1844.25	MIR612,NEAT1
chr12:120651413-120703555	EWSR1::FLI1-KD	172	1725	PXN
chr2:102636735-102760509	NB_Mesenchymal	172	1966	IL1R1
chr2:183747891-183905511	Ewing_Primary_Tumor	172	1142.67	NCKAP1
chr2:189150594-189265604	NB_Noradrenergic	172	964.68	MIR561
chr3:8279476-8384098	Ewing	172	1539.6	LOC100288428,RAD18
chr6:3742890-3844975	MSC-EWSR1::FLI1	172	1774	C6ORF145,FAM50B
chr6:52348039-52478581	NB_Intermediate	172	909.5	TRAM2
chr11:2154352-2173574	RMS_FP	172	1252.83	IGF2
chr3:127379439-127523745	RMS_FN	172	1447.25	ABTB1,MGLL
chr10:16984108-17119265	NB_Mesenchymal	173	1966	CUBN,RSU1,TRDMT1
chr11:8213951-8313351	NB_Noradrenergic	173	958.84	LMO1
chr2:151369408-151573305	MSC	173	1825.25	RND3
chr2:46523864-46591431	MSC-EWSR1::FLI1	173	1771	EPAS1
chr20:45887214-46006231	Ewing	173	1539.25	LOC100131496,ZMYND8
chr20:52287970-52423597	EWSR1::FLI1-KD	173	1717.33	SUMO1P1
chr6:131440871-131628026	Ewing_Primary_Tumor	173	1140.83	AKAP7,EPB41L2
chr7:5562537-5753160	Control	173	1387.61	ACTB,FSCN1,RNF216
chr8:29577000-29766941	NB_Intermediate	173	904.5	C8ORF75,TMEM66
chr1:31200431-31297761	RMS_FP	173	1250.92	LAPTM5
chr1:40082465-40128905	RMS_FN	173	1446.88	HEYL,NT5C1A
chr1:156065511-156117090	MSC	174	1818.5	LMNA
chr11:134769572-134916665	Ewing_Primary_Tumor	174	1138.83	B3GAT1
chr12:120634962-120704690	NB_Intermediate	174	903.75	PXN
chr12:6381589-6490822	Control	174	1386.04	PLEKHG6,SCNN1A,TNFRSF1A
chr15:69334905-69387220	MSC-EWSR1::FLI1	174	1771	NCRNA00277
chr22:30574209-30660002	EWSR1::FLI1-KD	174	1706	LIF
chr4:151127136-151271928	NB_Mesenchymal	174	1965	DCLK2
chr4:151200357-151390497	NB_Noradrenergic	174	954.16	MAB21L2
chr6:97881231-97954425	Ewing	174	1530.65	MMS22L
chr4:8372274-8413039	RMS_FP	174	1230.33	ACOX3
chr19:39326646-39387448	RMS_FN	174	1445.62	HNRNPL,RINL
chr1:224673016-224755938	NB_Intermediate	175	902.25	CNIH3,WDR26
chr1:50696346-50821035	NB_Noradrenergic	175	951.84	DMRTA2,ELAVL4
chr17:79310495-79340485	Ewing_Primary_Tumor	175	1137.5	BAHCC1,TMEM105
chr2:216219244-216423689	EWSR1::FLI1-KD	175	1703.17	FN1
chr2:56058836-56151544	MSC	175	1818.25	EFEMP1
chr20:42542398-42669444	Ewing	175	1527.1	TOX2
chr4:87829287-88071554	Control	175	1383.96	AFF1
chr7:5431046-5470089	MSC-EWSR1::FLI1	175	1755	TNRC18
chrX:133793264-133937576	NB_Mesenchymal	175	1955.5	FAM122B,PLAC1
chr12:125160535-125260238	RMS_FP	175	1229	SCARB1
chr11:63768971-63934605	RMS_FN	175	1444.62	FLRT1,MACROD1,OTUB1
chr1:21564255-21676984	NB_Noradrenergic	176	949.84	ECE1
chr11:62304832-62344993	MSC-EWSR1::FLI1	176	1752	AHNAK
chr13:100582338-100651220	NB_Intermediate	176	900.25	ZIC5
chr17:48248362-48300590	MSC	176	1813.5	COL1A1
chr19:2027280-2091316	Ewing_Primary_Tumor	176	1135.67	MKNK2
chr4:77446905-77706913	Control	176	1383.95	ANKRD56,SEPT11,SHROOM3,STBD1
chr7:100735978-100787464	NB_Mesenchymal	176	1955	SERPINE1
chr7:23457094-23526346	Ewing	176	1522.55	IGF2BP3
chr9:131880977-131941127	EWSR1::FLI1-KD	176	1692.33	IER5L,PPP2R4
chr1:20049792-20112679	RMS_FP	176	1228.25	TMCO4
chr18:46329533-46583980	RMS_FN	176	1444.25	SMAD7
chr1:33785593-33877732	Control	177	1383.93	MIR3605,PHC2
chr10:24604300-24819678	Ewing	177	1508.85	KIAA1217,MIR603,PRINS
chr12:11838405-11993139	MSC-EWSR1::FLI1	177	1748.5	ETV6
chr17:27948073-28136939	NB_Intermediate	177	899.75	CORO6
chr2:161125288-161373701	NB_Noradrenergic	177	948.84	RBMS1
chr2:176965432-177006908	EWSR1::FLI1-KD	177	1677.67	HOXD11,HOXD8,HOXD9
chr2:182740438-182825233	NB_Mesenchymal	177	1950	SSFA2
chr21:28927962-28969339	MSC	177	1813	ADAMTS5
chr3:145934755-145981841	Ewing_Primary_Tumor	177	1121.5	PLSCR4
chr1:204034243-204089144	RMS_FP	177	1221.17	SOX13
chr21:44890316-44937934	RMS_FN	177	1443.25	C21ORF84
chr1:226813784-226928380	Control	178	1381.41	ITPKB
chr1:51419273-51451924	EWSR1::FLI1-KD	178	1674.5	CDKN2C
chr10:114741226-114955045	NB_Intermediate	178	897.25	TCF7L2
chr10:63650289-63856767	NB_Mesenchymal	178	1940.5	ARID5B
chr15:33110024-33171561	MSC	178	1810.75	GREM1
chr19:45237721-45278212	MSC-EWSR1::FLI1	178	1745.5	BCL3
chr2:177498605-177661874	Ewing	178	1507.85	MIR1246,MTX2
chr3:156006236-156209062	NB_Noradrenergic	178	945.58	KCNAB1
chr3:197753022-197845830	Ewing_Primary_Tumor	178	1112.17	LOC348840
chr7:44916096-44962085	RMS_FP	178	1218.33	PURB
chr11:75217307-75295731	RMS_FN	178	1438.38	GDPD5,SERPINH1
chr10:126267572-126446647	Control	179	1376.88	FAM53B,METTL10
chr10:79942442-80103137	NB_Noradrenergic	179	942.68	RPS24
chr11:118779371-118801250	MSC-EWSR1::FLI1	179	1745	BCL9L
chr15:60635708-60720206	Ewing	179	1507.25	ANXA2
chr3:71005469-71193559	MSC	179	1805.75	MIR1284
chr5:140872903-140915244	NB_Intermediate	179	896.25	PCDHGC5
chr7:134443083-134638841	EWSR1::FLI1-KD	179	1667.67	CALD1
chr7:34061864-34178727	Ewing_Primary_Tumor	179	1108.67	BMPER
chr9:133564815-133744194	NB_Mesenchymal	179	1929.5	ABL1
chr1:156440803-156481339	RMS_FP	179	1215.67	MEF2D
chr5:172870067-172942408	RMS_FN	179	1437.5	BOD1,LOC285593,STC2
chr10:75752750-75884461	EWSR1::FLI1-KD	180	1665.5	VCL
chr12:6431136-6487662	NB_Mesenchymal	180	1926	TNFRSF1A
chr3:30297524-30400188	MSC	180	1804.75	TGFBR2
chr3:34238566-34336646	Ewing_Primary_Tumor	180	1108.5	PDCD6IP
chr3:52024398-52105492	MSC-EWSR1::FLI1	180	1744.5	DUSP7,RPL29
chr5:140860618-140915080	Ewing	180	1497.05	PCDHGC3,PCDHGC4,PCDHGC5
chr8:103725433-103838118	Control	180	1370.23	AZIN1,KLF10
chr9:34538823-34607966	NB_Noradrenergic	180	939	LOC415056
chr9:97757439-97825359	NB_Intermediate	180	896.25	MIR23B
chr5:126629247-126788267	RMS_FP	180	1215.42	MEGF10,PRRC1
chr1:234829889-234923592	RMS_FN	180	1436.5	IRF2BP2
chr1:172827244-172973069	MSC	181	1803.25	TNFSF18
chr1:201499359-201620383	NB_Mesenchymal	181	1921	NAV1,RPS10P7
chr1:60268586-60334734	Ewing_Primary_Tumor	181	1107.5	HOOK1
chr10:29657567-29825234	Ewing	181	1493.4	LOC387647,MIR604
chr10:62022380-62302061	NB_Intermediate	181	889	ANK3
chr14:55060161-55205539	MSC-EWSR1::FLI1	181	1743.5	SAMD4A
chr4:169505169-169693024	EWSR1::FLI1-KD	181	1662.83	PALLD
chr7:19127900-19164977	NB_Noradrenergic	181	936.95	TWIST1
chr7:55085189-55274498	Control	181	1366.5	EGFR
chr20:3775714-3794249	RMS_FP	181	1215.17	CDC25B
chr1:154739087-154850356	RMS_FN	181	1432.5	KCNN3
chr1:16463557-16516975	NB_Mesenchymal	182	1919.5	EPHA2
chr10:80826031-80962431	MSC	182	1800.75	ZMIZ1
chr18:3742058-3876827	Ewing_Primary_Tumor	182	1107.33	DLGAP1
chr19:3334843-3460319	NB_Intermediate	182	883.5	NFIC
chr3:156296463-156450654	Ewing	182	1490.1	LOC100287227,SSR3,TIPARP
chr5:139663571-139737789	EWSR1::FLI1-KD	182	1661	PFDN1
chr5:140871929-140914133	Control	182	1365.68	PCDHGC4,PCDHGC5
chr7:65539950-65638803	NB_Noradrenergic	182	926.42	CRCP
[truncated: 3,501 more rows]

## Sheet: Supplementary Data 5
Region	Group	Rank	Intensity	Gene	humanTFBD	DepMap_Pvalue	DepMap_db
chr14:68909615-69182939	RMS_FP	1	7841.58	ZFP36L1	zf-CCCH	na	Rhabdomyosarcoma
chr14:68961941-69291735	RMS_FN	1	6092.5	C14ORF181	na	na	Rhabdomyosarcoma
chr14:68961941-69291735	RMS_FN	1	6092.5	ZFP36L1	zf-CCCH	na	Rhabdomyosarcoma
chr14:99584145-99753739	Ewing_Primary_Tumor	1	5406.33	BCL11B	zf-C2H2	1.65953e-17	Ewing sarcoma
chr17:57823062-57937362	NB_Mesenchymal	1	7892	MIR21	na	na	Neuroblastoma
chr15:67287397-67493201	EWSR1::FLI1-KD	1	5669.17	SMAD3	MH1	na	na
chr7:115939339-116234461	Ewing	1	6589.4	CAV1	na	na	Ewing sarcoma
chr7:115939339-116234461	Ewing	1	6589.4	CAV2	na	na	Ewing sarcoma
chr7:115939339-116234461	Ewing	1	6589.4	TES	na	na	Ewing sarcoma
chr7:116057221-116232975	MSC-EWSR1::FLI1	1	7723.5	CAV2	na	na	Ewing sarcoma
chr22:36672108-36881251	Control	1	4665.79	MYH9	na	na	na
chr22:36672108-36881251	Control	1	4665.79	TXN2	na	na	na
chr4:174907836-175249456	NB_Intermediate	1	6775.5	KIAA1712	na	na	Neuroblastoma
chr4:174895804-175256017	NB_Noradrenergic	1	7356.79	KIAA1712	na	na	Neuroblastoma
chr2:216441500-216717650	MSC	1	6294	FN1	na	na	na
chr2:216441500-216717650	MSC	1	6294	LOC646324	na	na	na
chr11:17650433-17760771	RMS_FP	2	5008.58	MYOD1	bHLH	3.94057e-113	Rhabdomyosarcoma
chr17:75345957-75501037	RMS_FN	2	6063	MIR4316	na	na	Rhabdomyosarcoma
chr17:75345957-75501037	RMS_FN	2	6063	2009-09-01	na	na	Rhabdomyosarcoma
chr1:65276727-65478159	Ewing_Primary_Tumor	2	4709	JAK1	na	na	Ewing sarcoma
chr1:65276727-65478159	Ewing_Primary_Tumor	2	4709	RAVER2	na	na	Ewing sarcoma
chr17:59214806-59504503	NB_Mesenchymal	2	6401	C17ORF82	na	na	Neuroblastoma
chr17:59214806-59504503	NB_Mesenchymal	2	6401	TBX2	T-box	4.54267e-06	Neuroblastoma
chr1:8054034-8292298	EWSR1::FLI1-KD	2	4834.33	ERRFI1	na	na	na
chr1:185605402-185851061	Ewing	2	6284.65	HMCN1	na	na	Ewing sarcoma
chr13:33682432-33865038	MSC-EWSR1::FLI1	2	7587	STARD13	na	na	Ewing sarcoma
chr19:39121294-39228159	Control	2	4398.12	ACTN4	na	na	na
chr19:39121294-39228159	Control	2	4398.12	CAPN12	na	na	na
chr17:75278567-75492222	NB_Intermediate	2	3912.75	MIR4316	na	na	Neuroblastoma
chr17:75278567-75492222	NB_Intermediate	2	3912.75	2009-09-01	na	na	Neuroblastoma
chr16:85148655-85718139	NB_Noradrenergic	2	5258.58	KIAA0182	na	na	Neuroblastoma
chr16:85148655-85718139	NB_Noradrenergic	2	5258.58	KIAA0513	na	na	Neuroblastoma
chr16:85148655-85718139	NB_Noradrenergic	2	5258.58	LOC400548	na	na	Neuroblastoma
chr8:118812649-119133811	MSC	2	6116.25	EXT1	na	na	na
chr17:27339427-27447559	RMS_FP	3	4826.17	PIPOX	na	na	Rhabdomyosarcoma
chr17:27339427-27447559	RMS_FP	3	4826.17	TIAF1	na	na	Rhabdomyosarcoma
chr12:124837847-125340609	RMS_FN	3	5637.38	FAM101A	na	na	Rhabdomyosarcoma
chr12:124837847-125340609	RMS_FN	3	5637.38	NCOR2	MYB	na	Rhabdomyosarcoma
chr12:124837847-125340609	RMS_FN	3	5637.38	SCARB1	na	na	Rhabdomyosarcoma
chr2:176937299-177006434	Ewing_Primary_Tumor	3	4571.33	EVX2	Homeobox	9.30439e-08	Ewing sarcoma
chr2:176937299-177006434	Ewing_Primary_Tumor	3	4571.33	HOXD10	Homeobox	1.45475e-06	Ewing sarcoma
chr2:176937299-177006434	Ewing_Primary_Tumor	3	4571.33	HOXD11	Homeobox	na	Ewing sarcoma
chr2:176937299-177006434	Ewing_Primary_Tumor	3	4571.33	HOXD12	Homeobox	na	Ewing sarcoma
chr10:78863071-79403147	NB_Mesenchymal	3	5699.5	KCNMA1	na	na	Neuroblastoma
chr11:65235536-65284224	EWSR1::FLI1-KD	3	4562.33	MALAT1	na	na	na
chr11:83165132-83533573	Ewing	3	5590	DLG2	na	na	Ewing sarcoma
chr11:122924464-123179552	MSC-EWSR1::FLI1	3	6089	ASAM	na	na	Ewing sarcoma
chr11:122924464-123179552	MSC-EWSR1::FLI1	3	6089	HSPA8	na	na	Ewing sarcoma
chr11:65233307-65292259	Control	3	4175.62	MALAT1	na	na	na
chr5:14348080-14511317	NB_Intermediate	3	3690.75	FAM105A	na	na	Neuroblastoma
chr4:140634239-141109549	NB_Noradrenergic	3	4923	MAML3	na	9.16195e-09	Neuroblastoma
chr4:140634239-141109549	NB_Noradrenergic	3	4923	MGST2	na	na	Neuroblastoma
chr11:12131321-12312249	MSC	3	5933.75	MICALCL	na	na	na
chr7:129980525-130100733	RMS_FP	4	4795.67	CPA1	na	na	Rhabdomyosarcoma
chr7:129980525-130100733	RMS_FP	4	4795.67	CPA5	na	na	Rhabdomyosarcoma
chr7:129980525-130100733	RMS_FP	4	4795.67	TSGA14	na	na	Rhabdomyosarcoma
chr2:43231770-43532858	RMS_FN	4	5287.5	LOC100129726	na	na	Rhabdomyosarcoma
chr2:43231770-43532858	RMS_FN	4	5287.5	ZFP36L2	zf-CCCH	na	Rhabdomyosarcoma
chr11:83160576-83498144	Ewing_Primary_Tumor	4	4467.33	DLG2	na	na	Ewing sarcoma
chr17:64250959-64728947	NB_Mesenchymal	4	5682.5	PRKCA	na	na	Neuroblastoma
chr8:128805862-129031527	EWSR1::FLI1-KD	4	4427.83	MIR1204	na	na	na
chr8:128805862-129031527	EWSR1::FLI1-KD	4	4427.83	MIR1205	na	na	na
chr11:69396805-69501076	Ewing	4	5456.1	CCND1	na	na	Ewing sarcoma
chr1:65289200-65449254	MSC-EWSR1::FLI1	4	5955	JAK1	na	na	Ewing sarcoma
chr20:45835546-46022470	Control	4	4128.09	LOC100131496	na	na	na
chr20:45835546-46022470	Control	4	4128.09	ZMYND8	na	na	na
chr17:57823682-57949665	NB_Intermediate	4	3384.5	MIR21	na	na	Neuroblastoma
chr17:55319465-55786678	NB_Noradrenergic	4	4432.79	MRPS23	na	na	Neuroblastoma
chr17:55319465-55786678	NB_Noradrenergic	4	4432.79	MSI2	na	1.22773e-20	Neuroblastoma
chr11:121990583-122092106	MSC	4	5843.25	LOC399959	na	na	na
chr11:121990583-122092106	MSC	4	5843.25	MIR100	na	na	na
chr11:121990583-122092106	MSC	4	5843.25	MIRLET7A2	na	na	na
chr2:16048707-16271554	RMS_FP	5	4781.58	MYCN	bHLH	1.00905e-06	Rhabdomyosarcoma
chr2:16048707-16271554	RMS_FP	5	4781.58	MYCNOS	na	na	Rhabdomyosarcoma
chr11:125925994-126073366	RMS_FN	5	5056.25	CDON	na	na	Rhabdomyosarcoma
chr11:125925994-126073366	RMS_FN	5	5056.25	RPUSD4	na	na	Rhabdomyosarcoma
chr7:115945300-116233928	Ewing_Primary_Tumor	5	4321.17	CAV2	na	na	Ewing sarcoma
chr6:56501753-56829039	NB_Mesenchymal	5	5567	BEND6	na	na	Neuroblastoma
chr6:56501753-56829039	NB_Mesenchymal	5	5567	DST	na	na	Neuroblastoma
chr8:118826965-119153979	EWSR1::FLI1-KD	5	4151.5	EXT1	na	na	na
chr8:12671020-12864664	Ewing	5	5398.35	C8ORF79	na	na	Ewing sarcoma
chr8:12671020-12864664	Ewing	5	5398.35	LOC340357	na	na	Ewing sarcoma
chr22:46455927-46491190	MSC-EWSR1::FLI1	5	5297	LOC400931	na	na	Ewing sarcoma
chr5:172140218-172401597	Control	5	3886.59	DUSP1	na	na	na
chr5:172140218-172401597	Control	5	3886.59	ERGIC1	na	na	na
chr5:172140218-172401597	Control	5	3886.59	LOC100268168	na	na	na
chr10:80806440-81091905	NB_Intermediate	5	3165.25	ZMIZ1	zf-MIZ	3.95509e-10	Neuroblastoma
chr10:80652030-81096985	NB_Noradrenergic	5	4408	LOC283050	na	na	Neuroblastoma
chr10:80652030-81096985	NB_Noradrenergic	5	4408	PPIF	na	na	Neuroblastoma
chr10:80652030-81096985	NB_Noradrenergic	5	4408	ZMIZ1	zf-MIZ	3.95509e-10	Neuroblastoma
chr7:134330087-134654724	MSC	5	5640.25	CALD1	na	na	na
chr16:70680018-70802662	RMS_FP	6	4683.58	MTSS1L	na	na	Rhabdomyosarcoma
chr16:70680018-70802662	RMS_FP	6	4683.58	VAC14	na	na	Rhabdomyosarcoma
chr7:5594293-5744414	RMS_FN	6	4227.25	FSCN1	na	na	Rhabdomyosarcoma
chr1:18856180-19075719	Ewing_Primary_Tumor	6	4230.33	PAX7	PAX	6.9653e-06	Ewing sarcoma
chr2:216516436-216700410	NB_Mesenchymal	6	4967	LOC646324	na	na	Neuroblastoma
chr8:67402420-67486993	EWSR1::FLI1-KD	6	4135.33	C8ORF46	na	na	na
chr8:67402420-67486993	EWSR1::FLI1-KD	6	4135.33	MYBL1	MYB	na	na
chr1:65283855-65447598	Ewing	6	4816.2	JAK1	na	na	Ewing sarcoma
chr1:65283855-65447598	Ewing	6	4816.2	RAVER2	na	na	Ewing sarcoma
chr12:109153426-109260886	MSC-EWSR1::FLI1	6	5210.5	SSH1	na	na	Ewing sarcoma
chr11:113891943-114196419	Control	6	3610.71	NNMT	na	na	na
chr11:113891943-114196419	Control	6	3610.71	ZBTB16	ZBTB	na	na
chr1:245817680-246621886	NB_Intermediate	6	3093.5	KIF26B	na	0.000123419	Neuroblastoma
chr1:245817680-246621886	NB_Intermediate	6	3093.5	SMYD3	na	na	Neuroblastoma
chr11:71993310-72149827	NB_Noradrenergic	6	4293.74	CLPB	na	na	Neuroblastoma
chr11:71993310-72149827	NB_Noradrenergic	6	4293.74	PHOX2A	Homeobox	4.37419e-67	Neuroblastoma
chr15:39386572-39628122	MSC	6	5604	C15ORF54	na	na	na
chr2:1596297-1755637	RMS_FP	7	4130.17	PXDN	na	na	Rhabdomyosarcoma
chr1:156040526-156112656	RMS_FN	7	4136.25	LMNA	na	na	Rhabdomyosarcoma
chr19:13093952-13214764	Ewing_Primary_Tumor	7	4127.17	LYL1	bHLH	na	Ewing sarcoma
chr19:13093952-13214764	Ewing_Primary_Tumor	7	4127.17	NFIX	CTF/NFI	na	Ewing sarcoma
chr14:61928710-62092866	NB_Mesenchymal	7	4867	HIF1A	Others	na	Neuroblastoma
chr14:68541826-68780671	EWSR1::FLI1-KD	7	4127	RAD51L1	na	na	na
chr22:46429449-46508812	Ewing	7	4759.35	C22ORF26	na	na	Ewing sarcoma
chr22:46429449-46508812	Ewing	7	4759.35	LOC100271722	na	na	Ewing sarcoma
chr22:46429449-46508812	Ewing	7	4759.35	LOC400931	na	na	Ewing sarcoma
chr7:134374324-134652610	MSC-EWSR1::FLI1	7	4584.5	CALD1	na	na	Ewing sarcoma
chr17:75266071-75495914	Control	7	3540.46	MIR4316	na	na	na
chr17:75266071-75495914	Control	7	3540.46	2009-09-01	na	na	na
chr22:46446415-46513117	NB_Intermediate	7	3082.25	LOC400931	na	na	Neuroblastoma
chr4:41610594-41894279	NB_Noradrenergic	7	3547.63	PHOX2B	Homeobox	4.40221e-50	Neuroblastoma
chr4:41610594-41894279	NB_Noradrenergic	7	3547.63	TMEM33	na	na	Neuroblastoma
chr17:57822638-57937850	MSC	7	5391.75	MIR21	na	na	na
chr15:58725541-58855481	RMS_FP	8	4087.58	ADAM10	na	na	Rhabdomyosarcoma
chr15:58725541-58855481	RMS_FP	8	4087.58	HSP90AB4P	na	na	Rhabdomyosarcoma
chr15:58725541-58855481	RMS_FP	8	4087.58	LIPC	na	na	Rhabdomyosarcoma
chr11:65215834-65289481	RMS_FN	8	4053.25	MALAT1	na	na	Rhabdomyosarcoma
chr22:46426295-46491287	Ewing_Primary_Tumor	8	4040.17	C22ORF26	na	na	Ewing sarcoma
chr22:46426295-46491287	Ewing_Primary_Tumor	8	4040.17	LOC100271722	na	na	Ewing sarcoma
chr22:46426295-46491287	Ewing_Primary_Tumor	8	4040.17	LOC400931	na	na	Ewing sarcoma
chr2:161057523-161292248	NB_Mesenchymal	8	4819	ITGB6	na	na	Neuroblastoma
chr22:36672455-36878857	EWSR1::FLI1-KD	8	4085.83	MYH9	na	na	na
chr22:36672455-36878857	EWSR1::FLI1-KD	8	4085.83	TXN2	na	na	na
chr17:47029970-47149075	Ewing	8	4484.9	GIP	na	na	Ewing sarcoma
chr17:47029970-47149075	Ewing	8	4484.9	IGF2BP1	na	8.97503e-31	Ewing sarcoma
chr1:8570567-8788099	MSC-EWSR1::FLI1	8	4299.5	RERE	zf-GATA	na	Ewing sarcoma
chr13:110760803-111293860	Control	8	3458.11	CARKD	na	na	na
chr13:110760803-111293860	Control	8	3458.11	COL4A1	na	na	na
chr13:110760803-111293860	Control	8	3458.11	COL4A2	na	na	na
chr13:110760803-111293860	Control	8	3458.11	RAB20	na	na	na
chr4:41733690-41892616	NB_Intermediate	8	2968	PHOX2B	Homeobox	4.40221e-50	Neuroblastoma
chr4:41733690-41892616	NB_Intermediate	8	2968	TMEM33	na	na	Neuroblastoma
chr14:89205265-89510798	NB_Noradrenergic	8	3532.74	TTC8	na	na	Neuroblastoma
chr2:238029572-238422895	MSC	8	5314.5	COL6A3	na	na	na
chr2:238029572-238422895	MSC	8	5314.5	COPS8	na	na	na
chr11:1967385-2021172	RMS_FP	9	4046	LOC100133545	na	na	Rhabdomyosarcoma
chr11:1967385-2021172	RMS_FP	9	4046	MRPL23	na	na	Rhabdomyosarcoma
chr11:1960211-2016045	RMS_FN	9	3957.12	LOC100133545	na	na	Rhabdomyosarcoma
chr11:1960211-2016045	RMS_FN	9	3957.12	MRPL23	na	na	Rhabdomyosarcoma
chr7:130572746-130657223	Ewing_Primary_Tumor	9	4003.5	LOC646329	na	na	Ewing sarcoma
chr14:51858587-52193755	NB_Mesenchymal	9	4749	FRMD6	na	na	Neuroblastoma
chr2:161058550-161373907	EWSR1::FLI1-KD	9	4070	ITGB6	na	na	na
chr2:161058550-161373907	EWSR1::FLI1-KD	9	4070	RBMS1	na	na	na
chr7:130558726-130796985	Ewing	9	4257.35	FLJ43663	na	na	Ewing sarcoma
chr7:130558726-130796985	Ewing	9	4257.35	LOC646329	na	na	Ewing sarcoma
chr7:130558726-130796985	Ewing	9	4257.35	MIR29B1	na	na	Ewing sarcoma
chr22:36710667-36870149	MSC-EWSR1::FLI1	9	4284	MYH9	na	na	Ewing sarcoma
chr15:67273267-67502261	Control	9	3399.11	SMAD3	MH1	na	na
chr17:59432683-59504294	NB_Intermediate	9	2962.75	TBX2	T-box	4.54267e-06	Neuroblastoma
chr17:46021827-46104683	NB_Noradrenergic	9	3401.37	CDK5RAP3	na	na	Neuroblastoma
chr2:36554305-36822343	MSC	9	5205.25	CRIM1	na	na	na
chr2:36554305-36822343	MSC	9	5205.25	FEZ2	na	na	na
chr14:61530651-61731655	RMS_FP	10	3827.92	PRKCH	na	na	Rhabdomyosarcoma
chr14:61530651-61731655	RMS_FP	10	3827.92	SLC38A6	na	na	Rhabdomyosarcoma
chr14:61530651-61731655	RMS_FP	10	3827.92	TMEM30B	na	na	Rhabdomyosarcoma
chr7:129977340-130042836	RMS_FN	10	3938.75	CPA1	na	na	Rhabdomyosarcoma
chr7:129977340-130042836	RMS_FN	10	3938.75	CPA5	na	na	Rhabdomyosarcoma
chr13:33677629-33959034	Ewing_Primary_Tumor	10	3949.5	STARD13	na	na	Ewing sarcoma
chr2:189940522-190170555	NB_Mesenchymal	10	4509	COL5A2	na	na	Neuroblastoma
chr2:189940522-190170555	NB_Mesenchymal	10	4509	MIR3129	na	na	Neuroblastoma
chr17:75274447-75491145	EWSR1::FLI1-KD	10	4057	MIR4316	na	na	na
chr17:75274447-75491145	EWSR1::FLI1-KD	10	4057	2009-09-01	na	na	na
chr17:79300387-79491829	Ewing	10	4155.7	ACTG1	na	na	Ewing sarcoma
chr17:79300387-79491829	Ewing	10	4155.7	BAHCC1	na	na	Ewing sarcoma
chr17:79300387-79491829	Ewing	10	4155.7	MIR3186	na	na	Ewing sarcoma
chr17:79300387-79491829	Ewing	10	4155.7	TMEM105	na	na	Ewing sarcoma
chr20:45881253-46021457	MSC-EWSR1::FLI1	10	4274	LOC100131496	na	na	Ewing sarcoma
chr11:11968322-12311857	Control	10	3251.61	DKK3	na	na	na
chr11:11968322-12311857	Control	10	3251.61	MICAL2	na	na	na
chr11:11968322-12311857	Control	10	3251.61	MICALCL	na	na	na
chr17:64266854-64633808	NB_Intermediate	10	2954.75	MIR634	na	na	Neuroblastoma
chr17:64266854-64633808	NB_Intermediate	10	2954.75	PRKCA	na	na	Neuroblastoma
chr4:174336848-174502640	NB_Noradrenergic	10	3274.95	HAND2	bHLH	5.67141e-102	Neuroblastoma
chr4:174336848-174502640	NB_Noradrenergic	10	3274.95	NBLA00301	na	na	Neuroblastoma
chr9:97516814-97716129	MSC	10	4828.75	MIR2278	na	na	na
chr11:119438432-119623914	RMS_FP	11	3696.17	PVRL1	na	na	Rhabdomyosarcoma
chr10:80827944-81109987	RMS_FN	11	3644.25	PPIF	na	na	Rhabdomyosarcoma
chr10:80827944-81109987	RMS_FN	11	3644.25	ZMIZ1	zf-MIZ	na	Rhabdomyosarcoma
chr17:79356770-79459519	Ewing_Primary_Tumor	11	3887.33	BAHCC1	na	na	Ewing sarcoma
chr17:79356770-79459519	Ewing_Primary_Tumor	11	3887.33	MIR3186	na	na	Ewing sarcoma
chr4:7750614-7943613	NB_Mesenchymal	11	4418.5	AFAP1	na	na	Neuroblastoma
chr4:7750614-7943613	NB_Mesenchymal	11	4418.5	AFAP1-AS1	na	na	Neuroblastoma
chr7:116033046-116234436	EWSR1::FLI1-KD	11	3952.5	CAV1	na	na	na
chr7:116033046-116234436	EWSR1::FLI1-KD	11	3952.5	CAV2	na	na	na
chr1:236711898-236938187	Ewing	11	3983.35	ACTN2	na	na	Ewing sarcoma
chr1:236711898-236938187	Ewing	11	3983.35	HEATR1	na	na	Ewing sarcoma
chr7:130564464-130612022	MSC-EWSR1::FLI1	11	4247.5	LOC646329	na	na	Ewing sarcoma
chr2:218634958-218897113	Control	11	3197.45	DIRC3	na	na	na
chr2:218634958-218897113	Control	11	3197.45	RUFY4	na	na	na
chr2:218634958-218897113	Control	11	3197.45	TNS1	na	na	na
chr4:174386527-174496976	NB_Intermediate	11	2759.25	HAND2	bHLH	5.67141e-102	Neuroblastoma
chr4:174386527-174496976	NB_Intermediate	11	2759.25	NBLA00301	na	na	Neuroblastoma
chr12:130931164-131238054	NB_Noradrenergic	11	3194.95	RIMBP2	na	na	Neuroblastoma
chr12:130931164-131238054	NB_Noradrenergic	11	3194.95	STX2	na	0.000291394	Neuroblastoma
chr3:149158293-149391794	MSC	11	4644.25	TM4SF4	na	na	na
chr3:149158293-149391794	MSC	11	4644.25	WWTR1	na	na	na
chr1:202984657-203088273	RMS_FP	12	3592.08	MYOG	bHLH	5.13435e-40	Rhabdomyosarcoma
chr1:202984657-203088273	RMS_FP	12	3592.08	PPFIA4	na	na	Rhabdomyosarcoma
chr1:235085320-235191689	RMS_FN	12	3619.25	SNORA14B	na	na	Rhabdomyosarcoma
chr11:113906746-114134676	Ewing_Primary_Tumor	12	3834.83	NNMT	na	na	Ewing sarcoma
chr11:113906746-114134676	Ewing_Primary_Tumor	12	3834.83	ZBTB16	ZBTB	na	Ewing sarcoma
chr20:36670853-36860989	NB_Mesenchymal	12	4258	TGM2	na	na	Neuroblastoma
chr11:95767080-96077755	EWSR1::FLI1-KD	12	3790	MIR1260B	na	na	na
chr11:95767080-96077755	EWSR1::FLI1-KD	12	3790	MTMR2	na	na	na
chr16:23837546-24001897	Ewing	12	3922.35	PRKCB	na	na	Ewing sarcoma
chr11:65237895-65276984	MSC-EWSR1::FLI1	12	4191	MALAT1	na	na	Ewing sarcoma
chr10:80765037-81110876	Control	12	3194.41	PPIF	na	na	na
chr10:80765037-81110876	Control	12	3194.41	ZMIZ1	zf-MIZ	na	na
chr13:97826637-98049129	NB_Intermediate	12	2651.5	MBNL2	na	na	Neuroblastoma
chr12:124810372-125369796	NB_Noradrenergic	12	3091.26	FAM101A	na	na	Neuroblastoma
chr12:124810372-125369796	NB_Noradrenergic	12	3091.26	NCOR2	MYB	na	Neuroblastoma
chr12:124810372-125369796	NB_Noradrenergic	12	3091.26	SCARB1	na	na	Neuroblastoma
chr3:123350847-123603698	MSC	12	4591.25	MYLK	na	na	na
chr2:16352293-16484799	RMS_FP	13	3337.75	FAM49A	na	na	Rhabdomyosarcoma
chr2:16352293-16484799	RMS_FP	13	3337.75	MYCNOS	na	na	Rhabdomyosarcoma
chr16:70679228-70816523	RMS_FN	13	3583.88	LOC100130894	na	na	Rhabdomyosarcoma
chr16:70679228-70816523	RMS_FN	13	3583.88	MTSS1L	na	na	Rhabdomyosarcoma
chr1:116848415-116962046	Ewing_Primary_Tumor	13	3614.83	ATP1A1	na	na	Ewing sarcoma
chr17:76285701-76423497	NB_Mesenchymal	13	4179.5	SOCS3	na	na	Neuroblastoma
chr9:132145448-132272281	EWSR1::FLI1-KD	13	3732.33	C9ORF106	na	na	na
chr9:132145448-132272281	EWSR1::FLI1-KD	13	3732.33	C9ORF50	na	na	na
chr8:26999428-27108144	Ewing	13	3849.3	STMN4	na	na	Ewing sarcoma
chr8:26999428-27108144	Ewing	13	3849.3	TRIM35	na	na	Ewing sarcoma
chr17:57824375-57937236	MSC-EWSR1::FLI1	13	4134.5	MIR21	na	na	Ewing sarcoma
chr1:234617473-234821027	Control	13	3028.77	IRF2BP2	na	na	na
chr1:234617473-234821027	Control	13	3028.77	NCRNA00184	na	na	na
chr1:234617473-234821027	Control	13	3028.77	TARBP1	na	na	na
chr7:81227176-81411659	NB_Intermediate	13	2632.5	HGF	na	na	Neuroblastoma
chr5:168103777-168657755	NB_Noradrenergic	13	3028.11	MIR218-2	na	na	Neuroblastoma
chr5:168103777-168657755	NB_Noradrenergic	13	3028.11	MIR585	na	na	Neuroblastoma
chr3:171756250-172086368	MSC	13	4492.5	FNDC3B	na	na	na
chr7:5565448-5739898	RMS_FP	14	3273.42	ACTB	na	na	Rhabdomyosarcoma
chr7:5565448-5739898	RMS_FP	14	3273.42	FSCN1	na	na	Rhabdomyosarcoma
chr7:5565448-5739898	RMS_FP	14	3273.42	RNF216	na	na	Rhabdomyosarcoma
chr9:132080156-132287190	RMS_FN	14	3529.5	C9ORF106	na	na	Rhabdomyosarcoma
chr9:132080156-132287190	RMS_FN	14	3529.5	C9ORF50	na	na	Rhabdomyosarcoma
chr1:8498351-8950223	Ewing_Primary_Tumor	14	3609.5	RERE	zf-GATA	na	Ewing sarcoma
chr3:149159603-149391988	NB_Mesenchymal	14	4125	TM4SF4	na	na	Neuroblastoma
chr3:149159603-149391988	NB_Mesenchymal	14	4125	WWTR1	na	na	Neuroblastoma
chr17:79301611-79407880	EWSR1::FLI1-KD	14	3666.67	BAHCC1	na	na	na
chr17:79301611-79407880	EWSR1::FLI1-KD	14	3666.67	TMEM105	na	na	na
chr14:97603928-97774359	Ewing	14	3760.95	LOC100129345	na	na	Ewing sarcoma
chr14:97603928-97774359	Ewing	14	3760.95	VRK1	na	8.82209e-10	Ewing sarcoma
chr9:118346041-118437253	MSC-EWSR1::FLI1	14	4096	C9ORF27	na	na	Ewing sarcoma
chr9:118346041-118437253	MSC-EWSR1::FLI1	14	4096	TNC	na	na	Ewing sarcoma
chr1:27715314-27943976	Control	14	3014.77	AHDC1	na	na	na
chr1:27715314-27943976	Control	14	3014.77	FCN3	na	na	na
chr1:27715314-27943976	Control	14	3014.77	GPR3	na	na	na
chr1:27715314-27943976	Control	14	3014.77	MAP3K6	na	na	na
chr1:27715314-27943976	Control	14	3014.77	WASF2	na	na	na
chr15:37306081-37429985	NB_Intermediate	14	2615	MEIS2	Homeobox	2.17985e-12	Neuroblastoma
chr9:132067381-132272179	NB_Noradrenergic	14	3010.74	C9ORF106	na	na	Neuroblastoma
chr9:132067381-132272179	NB_Noradrenergic	14	3010.74	C9ORF50	na	na	Neuroblastoma
chr5:64394250-64522765	MSC	14	4468	ADAMTS6	na	na	na
chr2:23672294-23893387	RMS_FP	15	3272.5	KLHL29	na	na	Rhabdomyosarcoma
chr17:76215556-76433700	RMS_FN	15	3390.75	EPR1	na	na	Rhabdomyosarcoma
chr17:76215556-76433700	RMS_FN	15	3390.75	LOC283999	na	na	Rhabdomyosarcoma
chr17:76215556-76433700	RMS_FN	15	3390.75	PGS1	na	na	Rhabdomyosarcoma
chr17:76215556-76433700	RMS_FN	15	3390.75	SOCS3	na	na	Rhabdomyosarcoma
chr11:69426190-69501465	Ewing_Primary_Tumor	15	3461.83	CCND1	na	na	Ewing sarcoma
chr7:92232767-92482840	NB_Mesenchymal	15	4124	CDK6	na	0.000102643	Neuroblastoma
chr7:92232767-92482840	NB_Mesenchymal	15	4124	FAM133B	na	na	Neuroblastoma
chr3:149211961-149396990	EWSR1::FLI1-KD	15	3597	WWTR1	na	na	na
chr16:74459811-74703261	Ewing	15	3749.05	GLG1	na	na	Ewing sarcoma
chr16:74459811-74703261	Ewing	15	3749.05	LOC283922	na	na	Ewing sarcoma
chr1:192476328-192578739	MSC-EWSR1::FLI1	15	4073.5	RGS1	na	na	Ewing sarcoma
chr14:61764160-62130718	Control	15	2941.43	HIF1A	Others	na	na
chr14:61764160-62130718	Control	15	2941.43	PRKCH	na	na	na
chr14:61764160-62130718	Control	15	2941.43	TMEM30B	na	na	na
chr8:131027810-131400829	NB_Intermediate	15	2441.5	ASAP1-IT	na	na	Neuroblastoma
chr15:78888221-79012806	NB_Noradrenergic	15	3000.84	CHRNA3	na	na	Neuroblastoma
chr15:78888221-79012806	NB_Noradrenergic	15	3000.84	CHRNB4	na	na	Neuroblastoma
chr4:7779788-7944099	MSC	15	4366	AFAP1	na	na	na
chr4:7779788-7944099	MSC	15	4366	AFAP1-AS1	na	na	na
chr17:75348506-75476403	RMS_FP	16	3112.08	MIR4316	na	na	Rhabdomyosarcoma
chr14:77366312-77452816	RMS_FN	16	3377.25	C14ORF166B	na	na	Rhabdomyosarcoma
chr14:77366312-77452816	RMS_FN	16	3377.25	C14ORF4	na	na	Rhabdomyosarcoma
chr8:27000420-27108381	Ewing_Primary_Tumor	16	3375.83	STMN4	na	na	Ewing sarcoma
chr8:27000420-27108381	Ewing_Primary_Tumor	16	3375.83	TRIM35	na	na	Ewing sarcoma
chr12:65979152-66094060	NB_Mesenchymal	16	4042.5	HMGA2	HMGA	na	Neuroblastoma
chr19:39119811-39227535	EWSR1::FLI1-KD	16	3561.5	ACTN4	na	na	na
chr16:57755956-57933740	Ewing	16	3555.4	KATNB1	na	na	Ewing sarcoma
chr16:57755956-57933740	Ewing	16	3555.4	KIFC3	na	na	Ewing sarcoma
chr11:69402112-69498720	MSC-EWSR1::FLI1	16	4055	CCND1	na	na	Ewing sarcoma
chr1:156033094-156132706	Control	16	2925.3	LMNA	na	na	na
chr1:156033094-156132706	Control	16	2925.3	MEX3A	na	na	na
chr2:189139208-189417025	NB_Intermediate	16	2322.75	MIR561	na	na	Neuroblastoma
chr2:207899873-208380358	NB_Noradrenergic	16	2713.58	CREB1	TF_bZIP	na	Neuroblastoma
chr2:207899873-208380358	NB_Noradrenergic	16	2713.58	KLF7	zf-C2H2	na	Neuroblastoma
chr2:207899873-208380358	NB_Noradrenergic	16	2713.58	MIR2355	na	na	Neuroblastoma
chr5:14140170-14305961	MSC	16	4344.25	TRIO	na	na	na
chr1:156054019-156100743	RMS_FP	17	3100.33	LMNA	na	na	Rhabdomyosarcoma
chr5:139010253-139201370	RMS_FN	17	3336	CXXC5	na	na	Rhabdomyosarcoma
chr5:139010253-139201370	RMS_FN	17	3336	PSD2	na	na	Rhabdomyosarcoma
chr14:77366751-77578147	Ewing_Primary_Tumor	17	3263	ANGEL1	na	na	Ewing sarcoma
chr14:77366751-77578147	Ewing_Primary_Tumor	17	3263	C14ORF4	na	na	Ewing sarcoma
chr11:65236613-65278353	NB_Mesenchymal	17	4039.5	MALAT1	na	na	Neuroblastoma
chr9:37914093-38080235	EWSR1::FLI1-KD	17	3551.17	MCART1	na	na	na
chr9:37914093-38080235	EWSR1::FLI1-KD	17	3551.17	SHB	na	na	na
chr13:33668915-33943304	Ewing	17	3300.05	STARD13	na	na	Ewing sarcoma
chr3:123323562-123563432	MSC-EWSR1::FLI1	17	4055	MYLK	na	na	Ewing sarcoma
chr8:30221031-30463645	Control	17	2867.55	GTF2E2	na	na	na
chr8:30221031-30463645	Control	17	2867.55	RBPMS	na	na	na
chr9:97508944-97715996	NB_Intermediate	17	2310.5	MIR2278	na	na	Neuroblastoma
chr17:59195621-59503705	NB_Noradrenergic	17	2648.16	TBX2	T-box	4.54267e-06	Neuroblastoma
chr9:114652877-114860410	MSC	17	4334	SUSD1	na	na	na
chr9:114652877-114860410	MSC	17	4334	UGCG	na	na	na
chr2:85932120-86055273	RMS_FP	18	3069.5	ATOH8	bHLH	na	Rhabdomyosarcoma
chr11:68045552-68222398	RMS_FN	18	3229.25	LRP5	na	na	Rhabdomyosarcoma
chr11:68045552-68222398	RMS_FN	18	3229.25	PPP6R3	na	na	Rhabdomyosarcoma
chr5:146993060-147235743	Ewing_Primary_Tumor	18	3125	DPYSL3	na	na	Ewing sarcoma
chr5:146993060-147235743	Ewing_Primary_Tumor	18	3125	JAKMIP2	na	na	Ewing sarcoma
chr17:62554331-62747850	NB_Mesenchymal	18	3829.5	SMURF2	na	na	Neuroblastoma
chr1:157931568-158049547	EWSR1::FLI1-KD	18	3548.17	KIRREL	na	na	na
chr4:87811963-88052616	Ewing	18	3245.9	AFF1	AF-4	na	Ewing sarcoma
chr1:85727701-85841686	MSC-EWSR1::FLI1	18	4007	BCL10	na	na	Ewing sarcoma
chr1:201328525-201796203	Control	18	2809.05	CSRP1	na	na	na
chr1:201328525-201796203	Control	18	2809.05	LAD1	na	na	na
chr1:201328525-201796203	Control	18	2809.05	NAV1	na	na	na
chr1:201328525-201796203	Control	18	2809.05	PHLDA3	na	na	na
chr1:201328525-201796203	Control	18	2809.05	RPS10P7	na	na	na
chr1:201328525-201796203	Control	18	2809.05	TNNI1	na	na	na
chr1:201328525-201796203	Control	18	2809.05	TNNT2	na	na	na
chr11:65236476-65289852	NB_Intermediate	18	2278	MALAT1	na	na	Neuroblastoma
chr10:8075629-8201403	NB_Noradrenergic	18	2608.63	GATA3	zf-GATA	2.72752e-47	Neuroblastoma
chr14:61927806-62092467	MSC	18	4322.75	HIF1A	Others	na	na
chr17:6351052-6484103	RMS_FP	19	3054.58	FAM64A	na	na	Rhabdomyosarcoma
chr17:6351052-6484103	RMS_FP	19	3054.58	PITPNM3	na	na	Rhabdomyosarcoma
chr17:79338726-79406997	RMS_FN	19	3176.5	BAHCC1	na	na	Rhabdomyosarcoma
chr8:12587153-12908552	Ewing_Primary_Tumor	19	3089.67	C8ORF79	na	na	Ewing sarcoma
chr8:12587153-12908552	Ewing_Primary_Tumor	19	3089.67	LOC340357	na	na	Ewing sarcoma
chr8:12587153-12908552	Ewing_Primary_Tumor	19	3089.67	LONRF1	na	na	Ewing sarcoma
chr10:4677593-4826049	NB_Mesenchymal	19	3822	AKR1E2	na	na	Neuroblastoma
chr10:4677593-4826049	NB_Mesenchymal	19	3822	LOC100216001	na	na	Neuroblastoma
chr15:60632505-60721687	EWSR1::FLI1-KD	19	3547.83	ANXA2	na	na	na
chr9:89068603-89323663	Ewing	19	3237.05	ZCCHC6	na	na	Ewing sarcoma
chr1:201449102-201578181	MSC-EWSR1::FLI1	19	3993.5	CSRP1	na	na	Ewing sarcoma
chr1:201449102-201578181	MSC-EWSR1::FLI1	19	3993.5	RPS10P7	na	na	Ewing sarcoma
chr14:77365207-77591849	Control	19	2793.96	ANGEL1	na	na	na
chr14:77365207-77591849	Control	19	2793.96	C14ORF166B	na	na	na
chr14:77365207-77591849	Control	19	2793.96	C14ORF4	na	na	na
chr14:77365207-77591849	Control	19	2793.96	KIAA1737	na	na	na
chr2:223767533-224208465	NB_Intermediate	19	2171.5	KCNE4	na	na	Neuroblastoma
chr17:75345455-75531929	NB_Noradrenergic	19	2604.79	MIR4316	na	na	Neuroblastoma
chr17:75345455-75531929	NB_Noradrenergic	19	2604.79	2009-09-01	na	na	Neuroblastoma
chr1:85705575-85845629	MSC	19	4187	BCL10	na	na	na
chr1:22162096-22302074	RMS_FP	20	2974	HSPG2	na	na	Rhabdomyosarcoma
chr10:102620098-102677858	RMS_FN	20	3149.75	FAM178A	na	na	Rhabdomyosarcoma
chr2:145107146-145288734	Ewing_Primary_Tumor	20	3022.83	ZEB2	zf-C2H2	1.85977e-07	Ewing sarcoma
chr10:78043921-78223229	NB_Mesenchymal	20	3807	NCRNA00245	na	na	Neuroblastoma
chr1:172787694-172987443	EWSR1::FLI1-KD	20	3404.5	TNFSF18	na	na	na
chr9:132600269-132881763	Ewing	20	3115.65	FNBP1	na	na	Ewing sarcoma
chr9:132600269-132881763	Ewing	20	3115.65	GPR107	na	na	Ewing sarcoma
chr9:132600269-132881763	Ewing	20	3115.65	USP20	na	na	Ewing sarcoma
chr12:111830778-111907310	MSC-EWSR1::FLI1	20	3752	SH2B3	na	na	Ewing sarcoma
chr9:132143292-132272366	Control	20	2729.2	C9ORF106	na	na	na
chr9:132143292-132272366	Control	20	2729.2	C9ORF50	na	na	na
chr9:132143292-132272366	Control	20	2729.2	METTL11A	na	na	na
chr11:71989578-72151172	NB_Intermediate	20	2130.5	CLPB	na	na	Neuroblastoma
chr11:71989578-72151172	NB_Intermediate	20	2130.5	PHOX2A	Homeobox	4.37419e-67	Neuroblastoma
chr14:77344054-77554546	NB_Noradrenergic	20	2524.05	ANGEL1	na	na	Neuroblastoma
chr14:77344054-77554546	NB_Noradrenergic	20	2524.05	C14ORF4	na	na	Neuroblastoma
chr12:75996274-76441992	MSC	20	4073.5	KRR1	na	na	na
chr12:75996274-76441992	MSC	20	4073.5	PHLDA1	na	na	na
chr11:125929386-126036606	RMS_FP	21	2942.42	CDON	na	na	Rhabdomyosarcoma
chr2:23603780-23868580	RMS_FN	21	3086.5	KLHL29	na	na	Rhabdomyosarcoma
chr12:54341291-54433872	Ewing_Primary_Tumor	21	3004	HOTAIR	na	na	Ewing sarcoma
chr12:54341291-54433872	Ewing_Primary_Tumor	21	3004	HOXC10	Homeobox	na	Ewing sarcoma
chr12:54341291-54433872	Ewing_Primary_Tumor	21	3004	HOXC11	Homeobox	na	Ewing sarcoma
chr12:54341291-54433872	Ewing_Primary_Tumor	21	3004	HOXC4	Homeobox	na	Ewing sarcoma
chr12:54341291-54433872	Ewing_Primary_Tumor	21	3004	HOXC6	Homeobox	na	Ewing sarcoma
chr12:54341291-54433872	Ewing_Primary_Tumor	21	3004	HOXC9	Homeobox	na	Ewing sarcoma
chr10:33480270-33679070	NB_Mesenchymal	21	3777.5	NRP1	na	na	Neuroblastoma
chr10:63650359-63874354	EWSR1::FLI1-KD	21	3403	ARID5B	ARID	na	na
chr1:157921981-158096469	Ewing	21	3099.75	KIRREL	na	na	Ewing sarcoma
chr2:36658947-36810567	MSC-EWSR1::FLI1	21	3683.5	FEZ2	na	na	Ewing sarcoma
chr14:68910006-69230704	Control	21	2633.39	ZFP36L1	zf-CCCH	na	na
chr2:224305478-224492480	NB_Intermediate	21	2058.5	SCG2	na	na	Neuroblastoma
chr14:93284824-93567267	NB_Noradrenergic	21	2391.74	CHGA	na	na	Neuroblastoma
chr14:93284824-93567267	NB_Noradrenergic	21	2391.74	ITPK1-AS1	na	na	Neuroblastoma
chr3:170403166-170532123	MSC	21	4061.5	RPL22L1	na	na	na
chr1:161914204-162007408	RMS_FP	22	2902.67	OLFML2B	na	na	Rhabdomyosarcoma
chr1:156626698-156682488	RMS_FN	22	2963.5	NES	na	na	Rhabdomyosarcoma
chr12:124812157-125093884	Ewing_Primary_Tumor	22	3001.83	FAM101A	na	na	Ewing sarcoma
chr12:124812157-125093884	Ewing_Primary_Tumor	22	3001.83	NCOR2	MYB	na	Ewing sarcoma
chr1:214524901-214762685	NB_Mesenchymal	22	3719.5	PTPN14	na	2.46663e-06	Neuroblastoma
chr1:85729393-85843329	EWSR1::FLI1-KD	22	3366.67	BCL10	na	na	na
chr8:128805498-129045914	Ewing	22	3077.05	MIR1204	na	na	Ewing sarcoma
chr8:128805498-129045914	Ewing	22	3077.05	MIR1205	na	na	Ewing sarcoma
chr8:128805498-129045914	Ewing	22	3077.05	MIR1206	na	na	Ewing sarcoma
chr11:95920016-96077097	MSC-EWSR1::FLI1	22	3627	MIR1260B	na	na	Ewing sarcoma
chr11:118739926-118825565	Control	22	2604.86	BCL9L	na	na	na
chr11:118739926-118825565	Control	22	2604.86	CXCR5	na	na	na
chr11:118739926-118825565	Control	22	2604.86	UPK2	na	na	na
chr10:33402003-33667083	NB_Intermediate	22	2035.5	NRP1	na	na	Neuroblastoma
chr14:104597532-104868855	NB_Noradrenergic	22	2365.58	C14ORF180	na	na	Neuroblastoma
chr14:104597532-104868855	NB_Noradrenergic	22	2365.58	KIF26A	na	na	Neuroblastoma
chr10:33388481-33636718	MSC	22	4010	NRP1	na	na	na
chr2:20696004-20854444	RMS_FP	23	2877.67	HS1BP3	na	na	Rhabdomyosarcoma
chr2:20696004-20854444	RMS_FP	23	2877.67	RHOB	na	na	Rhabdomyosarcoma
chr1:41813348-42025364	RMS_FN	23	2887.62	EDN2	na	na	Rhabdomyosarcoma
chr1:41813348-42025364	RMS_FN	23	2887.62	SCMH1	na	na	Rhabdomyosarcoma
chr16:23837968-24184773	Ewing_Primary_Tumor	23	2940.17	PRKCB	na	na	Ewing sarcoma
chr2:36564503-36735554	NB_Mesenchymal	23	3713	CRIM1	na	na	Neuroblastoma
chr22:46445787-46491138	EWSR1::FLI1-KD	23	3364.5	C22ORF26	na	na	na
chr22:46445787-46491138	EWSR1::FLI1-KD	23	3364.5	LOC400931	na	na	na
chr1:144972488-145145496	Ewing	23	3075.2	PDE4DIP	na	na	Ewing sarcoma
chr1:144972488-145145496	Ewing	23	3075.2	SEC22B	na	na	Ewing sarcoma
chr20:42541880-42611553	MSC-EWSR1::FLI1	23	3509.5	TOX2	HMG	na	Ewing sarcoma
chr17:55909871-56045099	Control	23	2579.5	CUEDC1	na	na	na
chr17:55909871-56045099	Control	23	2579.5	MRPS23	na	na	na
chr17:55909871-56045099	Control	23	2579.5	VEZF1	zf-C2H2	na	na
chr4:124723615-124877730	NB_Intermediate	23	2015.25	LOC285419	na	na	Neuroblastoma
chr2:47181904-47356619	NB_Noradrenergic	23	2315.37	C2ORF61	na	na	Neuroblastoma
chr2:47181904-47356619	NB_Noradrenergic	23	2315.37	MCFD2	na	na	Neuroblastoma
chr8:123089716-123229439	MSC	23	3992.25	HAS2	na	na	na
chr12:124843816-125057061	RMS_FP	24	2821.25	FAM101A	na	na	Rhabdomyosarcoma
chr12:124843816-125057061	RMS_FP	24	2821.25	NCOR2	MYB	na	Rhabdomyosarcoma
chr2:28533334-28638354	RMS_FN	24	2826.5	FOSL2	TF_bZIP	na	Rhabdomyosarcoma
chr4:164192779-164340635	Ewing_Primary_Tumor	24	2922.33	NPY1R	na	na	Ewing sarcoma
chr4:164192779-164340635	Ewing_Primary_Tumor	24	2922.33	NPY5R	na	na	Ewing sarcoma
chr17:48103520-48170439	NB_Mesenchymal	24	3707.5	ITGA3	na	na	Neuroblastoma
chr17:57823718-57937537	EWSR1::FLI1-KD	24	3314.67	MIR21	na	na	na
chr17:57823718-57937537	EWSR1::FLI1-KD	24	3314.67	TMEM49	na	na	na
chr1:183744579-183913163	Ewing	24	3040.3	APOBEC4	na	na	Ewing sarcoma
chr1:183744579-183913163	Ewing	24	3040.3	GLT25D2	na	na	Ewing sarcoma
chr2:223890257-223997301	MSC-EWSR1::FLI1	24	3459	KCNE4	na	na	Ewing sarcoma
chr5:139009166-139146298	Control	24	2511.02	CXXC5	na	na	na
chr15:33300428-33529480	NB_Intermediate	24	2006.75	FMN1	na	na	Neuroblastoma
chr11:78401064-78852501	NB_Noradrenergic	24	2193.89	MIR708	na	na	Neuroblastoma
chr11:78401064-78852501	NB_Noradrenergic	24	2193.89	NARS2	na	na	Neuroblastoma
chr11:78401064-78852501	NB_Noradrenergic	24	2193.89	ODZ4	na	na	Neuroblastoma
chr22:36674131-36869395	MSC	24	3991.75	MYH9	na	na	na
chr22:36674131-36869395	MSC	24	3991.75	TXN2	na	na	na
chr1:25968577-26102275	RMS_FP	25	2808.92	MAN1C1	na	na	Rhabdomyosarcoma
chr1:25968577-26102275	RMS_FP	25	2808.92	SEPN1	na	na	Rhabdomyosarcoma
chr8:144959599-145042119	RMS_FN	25	2801.88	MIR661	na	na	Rhabdomyosarcoma
chr8:144959599-145042119	RMS_FN	25	2801.88	PLEC	na	na	Rhabdomyosarcoma
chr3:47604192-47763538	Ewing_Primary_Tumor	25	2868.17	CSPG5	na	na	Ewing sarcoma
chr2:37784718-37970251	NB_Mesenchymal	25	3688.5	CDC42EP3	na	na	Neuroblastoma
chr1:156039650-156103905	EWSR1::FLI1-KD	25	3163.5	LMNA	na	na	na
chr13:46502426-46757628	Ewing	25	3030.2	CPB2	na	na	Ewing sarcoma
chr13:46502426-46757628	Ewing	25	3030.2	LCP1	na	na	Ewing sarcoma
chr13:46502426-46757628	Ewing	25	3030.2	ZC3H13	na	na	Ewing sarcoma
chr12:89700604-89825269	MSC-EWSR1::FLI1	25	3450.5	DUSP6	na	na	Ewing sarcoma
chr17:76269006-76424906	Control	25	2487.68	PGS1	na	na	na
chr17:76269006-76424906	Control	25	2487.68	SOCS3	na	na	na
chr1:94003191-94252532	NB_Intermediate	25	2000.25	BCAR3	na	na	Neuroblastoma
chr10:72938272-73083119	NB_Noradrenergic	25	2182.95	UNC5B	na	na	Neuroblastoma
chr20:45881120-46022785	MSC	25	3857.25	LOC100131496	na	na	na
chr20:45881120-46022785	MSC	25	3857.25	ZMYND8	na	na	na
chr11:68068887-68215145	RMS_FP	26	2767.42	LRP5	na	na	Rhabdomyosarcoma
chr11:68068887-68215145	RMS_FP	26	2767.42	PPP6R3	na	na	Rhabdomyosarcoma
chr3:184347698-184415118	RMS_FN	26	2775.62	MAGEF1	na	na	Rhabdomyosarcoma
chr9:132140683-132269766	Ewing_Primary_Tumor	26	2827.83	C9ORF106	na	na	Ewing sarcoma
chr9:132140683-132269766	Ewing_Primary_Tumor	26	2827.83	C9ORF50	na	na	Ewing sarcoma
chr1:8042537-8280408	NB_Mesenchymal	26	3647.5	ERRFI1	na	na	Neuroblastoma
chr9:114756266-114849004	EWSR1::FLI1-KD	26	3163	SUSD1	na	na	na
chr9:114756266-114849004	EWSR1::FLI1-KD	26	3163	UGCG	na	na	na
chr2:134236571-134358781	Ewing	26	3029.05	NCKAP5	na	na	Ewing sarcoma
chr15:60635286-60720069	MSC-EWSR1::FLI1	26	3383.5	ANXA2	na	na	Ewing sarcoma
chr10:96968885-97332592	Control	26	2479.91	PDLIM1	na	na	na
chr10:96968885-97332592	Control	26	2479.91	SORBS1	na	na	na
chr1:156036430-156116907	NB_Intermediate	26	1977.5	LMNA	na	na	Neuroblastoma
chr9:97491616-97868853	NB_Noradrenergic	26	2122.74	C9ORF3	na	na	Neuroblastoma
chr9:97491616-97868853	NB_Noradrenergic	26	2122.74	MIR2278	na	na	Neuroblastoma
chr9:97491616-97868853	NB_Noradrenergic	26	2122.74	MIR23B	na	na	Neuroblastoma
chrX:45548566-45713111	MSC	26	3810.5	MIR221	na	na	na
chrX:45548566-45713111	MSC	26	3810.5	MIR222	na	na	na
chr1:8062473-8283685	RMS_FP	27	2758.58	ERRFI1	na	na	Rhabdomyosarcoma
chr1:8062473-8283685	RMS_FP	27	2758.58	SLC45A1	na	na	Rhabdomyosarcoma
chr8:103727062-103827254	RMS_FN	27	2756.62	AZIN1	na	na	Rhabdomyosarcoma
chr8:103727062-103827254	RMS_FN	27	2756.62	KLF10	zf-C2H2	na	Rhabdomyosarcoma
chr7:5389988-5532181	Ewing_Primary_Tumor	27	2692	TNRC18	na	na	Ewing sarcoma
chr15:67286395-67494205	NB_Mesenchymal	27	3600	SMAD3	MH1	na	Neuroblastoma
chr3:194800339-194946477	EWSR1::FLI1-KD	27	3061.5	C3ORF21	na	na	na
chr17:75314476-75495395	Ewing	27	3027.9	MIR4316	na	na	Ewing sarcoma
chr17:75314476-75495395	Ewing	27	3027.9	2009-09-01	na	na	Ewing sarcoma
chr1:223883941-223965633	MSC-EWSR1::FLI1	27	3364.5	CAPN2	na	na	Ewing sarcoma
chr12:109162196-109265470	Control	27	2471.3	SSH1	na	na	na
chr17:59205113-59258968	NB_Intermediate	27	1951.25	TBX2	T-box	4.54267e-06	Neuroblastoma
chr3:29290477-29819955	NB_Noradrenergic	27	2090.21	RBMS3	na	na	Neuroblastoma
chr10:95096629-95244337	MSC	27	3766.75	MYOF	na	na	na
chr1:15776093-15836639	RMS_FP	28	2748.5	CELA2B	na	na	Rhabdomyosarcoma
chr19:13251941-13359089	RMS_FN	28	2741.75	IER2	na	na	Rhabdomyosarcoma
chr10:69790052-69969241	Ewing_Primary_Tumor	28	2653	MYPN	na	na	Ewing sarcoma
chr22:36691201-36875028	NB_Mesenchymal	28	3598	MYH9	na	na	Neuroblastoma
chr1:27814343-27935232	EWSR1::FLI1-KD	28	3043.67	AHDC1	na	na	na
chr14:99631484-99747175	Ewing	28	2979.55	BCL11B	zf-C2H2	1.65953e-17	Ewing sarcoma
chr17:47033927-47113440	MSC-EWSR1::FLI1	28	3333.5	IGF2BP1	na	8.97503e-31	Ewing sarcoma
chr5:14136595-14503568	Control	28	2456.41	FAM105A	na	na	na
chr5:14136595-14503568	Control	28	2456.41	FAM105B	na	na	na
chr5:14136595-14503568	Control	28	2456.41	TRIO	na	na	na
chr5:139008793-139147836	NB_Intermediate	28	1937.25	CXXC5	na	na	Neuroblastoma
chr12:110022146-110221027	NB_Noradrenergic	28	2075	C12ORF34	na	na	Neuroblastoma
chr12:110022146-110221027	NB_Noradrenergic	28	2075	MVK	na	na	Neuroblastoma
chr21:39587871-39729614	MSC	28	3766.5	KCNJ15	na	na	na
chr1:234978452-235191642	RMS_FP	29	2674	SNORA14B	na	na	Rhabdomyosarcoma
chr20:57795259-58042164	RMS_FN	29	2703.5	EDN3	na	na	Rhabdomyosarcoma
chr13:25687167-25791954	Ewing_Primary_Tumor	29	2622.67	FAM123A	na	na	Ewing sarcoma
chr17:29852118-30028166	NB_Mesenchymal	29	3583	MIR365-2	na	na	Neuroblastoma
chr1:218503758-218675253	EWSR1::FLI1-KD	29	2998.5	TGFB2	na	na	na
chr1:198798700-198908628	Ewing	29	2954.4	MIR181A1	na	na	Ewing sarcoma
chr8:128805953-128964921	MSC-EWSR1::FLI1	29	3332	MIR1204	na	na	Ewing sarcoma
chr8:128805953-128964921	MSC-EWSR1::FLI1	29	3332	MIR1205	na	na	Ewing sarcoma
chr17:57821852-57954530	Control	29	2448.93	MIR21	na	na	na
chr17:57821852-57954530	Control	29	2448.93	TMEM49	na	na	na
chr4:96410449-96478565	NB_Intermediate	29	1849.25	UNC5C	na	na	Neuroblastoma
chr1:162810115-162963961	NB_Noradrenergic	29	2064.11	C1ORF110	na	na	Neuroblastoma
chr14:71903874-72223879	MSC	29	3743.25	LOC145474	na	na	na
chr14:71903874-72223879	MSC	29	3743.25	SIPA1L1	na	na	na
chr17:5964574-6009573	RMS_FP	30	2671.17	WSCD1	na	na	Rhabdomyosarcoma
chr17:55931081-56036660	RMS_FN	30	2685.75	CUEDC1	na	na	Rhabdomyosarcoma
chr15:77819028-78167632	Ewing_Primary_Tumor	30	2589.33	LINGO1	na	na	Ewing sarcoma
chr12:76015865-76187196	NB_Mesenchymal	30	3541.5	KRR1	na	na	Neuroblastoma
chr15:40328563-40401960	EWSR1::FLI1-KD	30	2987.83	BMF	na	na	na
chr1:116854627-116961708	Ewing	30	2945.35	ATP1A1	na	na	Ewing sarcoma
chr8:27005349-27099633	MSC-EWSR1::FLI1	30	3324.5	TRIM35	na	na	Ewing sarcoma
chr18:46219661-46548919	Control	30	2446.48	KIAA0427	na	na	na
chr18:46219661-46548919	Control	30	2446.48	SMAD7	MH1	na	na
chr2:37767707-37942094	NB_Intermediate	30	1821	CDC42EP3	na	na	Neuroblastoma
chr5:153841329-153967776	NB_Noradrenergic	30	2017.79	HAND1	bHLH	3.0831e-12	Neuroblastoma
chr1:85858648-86097686	MSC	30	3711	CYR61	na	na	na
chr1:85858648-86097686	MSC	30	3711	DDAH1	na	na	na
chr17:17247556-17474465	RMS_FP	31	2666.17	MED9	na	na	Rhabdomyosarcoma
chr17:17247556-17474465	RMS_FP	31	2666.17	NT5M	na	na	Rhabdomyosarcoma
chr17:17247556-17474465	RMS_FP	31	2666.17	PEMT	na	na	Rhabdomyosarcoma
chr17:17247556-17474465	RMS_FP	31	2666.17	RASD1	na	na	Rhabdomyosarcoma
chr22:46446587-46484960	RMS_FN	31	2678	C22ORF26	na	na	Rhabdomyosarcoma
chr22:46446587-46484960	RMS_FN	31	2678	LOC400931	na	na	Rhabdomyosarcoma
chr11:65237989-65283576	Ewing_Primary_Tumor	31	2488.83	MALAT1	na	na	Ewing sarcoma
chr20:45839659-46022452	NB_Mesenchymal	31	3465	LOC100131496	na	na	Neuroblastoma
chr20:45839659-46022452	NB_Mesenchymal	31	3465	ZMYND8	na	na	Neuroblastoma
chr2:216437957-216672409	EWSR1::FLI1-KD	31	2952.67	FN1	na	na	na
chr2:216437957-216672409	EWSR1::FLI1-KD	31	2952.67	LOC646324	na	na	na
chr1:8402539-8842997	Ewing	31	2921.1	RERE	zf-GATA	na	Ewing sarcoma
chr1:8402539-8842997	Ewing	31	2921.1	SLC45A1	na	na	Ewing sarcoma
chr14:75664770-75782309	MSC-EWSR1::FLI1	31	3311.5	FOS	TF_bZIP	na	Ewing sarcoma
chr10:95091855-95275871	Control	31	2441.88	CEP55	na	na	na
chr10:95091855-95275871	Control	31	2441.88	MYOF	na	na	na
chr6:75972021-76209559	NB_Intermediate	31	1793.5	FILIP1	na	na	Neuroblastoma
chr6:75972021-76209559	NB_Intermediate	31	1793.5	TMEM30A	na	na	Neuroblastoma
chr9:136622637-136876268	NB_Noradrenergic	31	2012.79	SARDH	na	na	Neuroblastoma
chr9:136622637-136876268	NB_Noradrenergic	31	2012.79	VAV2	na	na	Neuroblastoma
chr2:37784868-38122249	MSC	31	3702.25	CDC42EP3	na	na	na
chr2:37784868-38122249	MSC	31	3702.25	FAM82A1	na	na	na
chr14:77366578-77543431	RMS_FP	32	2577.92	ANGEL1	na	na	Rhabdomyosarcoma
chr14:77366578-77543431	RMS_FP	32	2577.92	C14ORF166B	na	na	Rhabdomyosarcoma
chr14:77366578-77543431	RMS_FP	32	2577.92	C14ORF4	na	na	Rhabdomyosarcoma
chr1:27823193-27948217	RMS_FN	32	2649.38	AHDC1	na	na	Rhabdomyosarcoma
chr1:27823193-27948217	RMS_FN	32	2649.38	WASF2	na	na	Rhabdomyosarcoma
chr17:47055722-47142489	Ewing_Primary_Tumor	32	2386.67	IGF2BP1	na	8.97503e-31	Ewing sarcoma
chr7:43649455-43742548	NB_Mesenchymal	32	3455	C7ORF44	na	na	Neuroblastoma
chr12:124847219-125094578	EWSR1::FLI1-KD	32	2944.33	NCOR2	MYB	na	na
chr1:23850682-23939840	Ewing	32	2848.55	ID3	bHLH	na	Ewing sarcoma
chr17:79359294-79404842	MSC-EWSR1::FLI1	32	3303.5	BAHCC1	na	na	Ewing sarcoma
chr14:69189273-69296113	Control	32	2439.12	C14ORF181	na	na	na
chr14:69189273-69296113	Control	32	2439.12	ZFP36L1	zf-CCCH	na	na
chr4:119653569-119965079	NB_Intermediate	32	1788	METTL14	na	na	Neuroblastoma
chr4:119653569-119965079	NB_Intermediate	32	1788	SYNPO2	na	na	Neuroblastoma
chr4:96188563-96485886	NB_Noradrenergic	32	1997.11	UNC5C	na	na	Neuroblastoma
chr17:62548204-62745455	MSC	32	3636.25	SMURF2	na	na	na
chr9:134463827-134620291	RMS_FP	33	2525.83	RAPGEF1	na	na	Rhabdomyosarcoma
chr1:23850784-23929758	RMS_FN	33	2624.88	E2F2	E2F	na	Rhabdomyosarcoma
chr1:23850784-23929758	RMS_FN	33	2624.88	ID3	bHLH	na	Rhabdomyosarcoma
chr17:46792077-46817554	Ewing_Primary_Tumor	33	2296.67	HOXB13	Homeobox	na	Ewing sarcoma
chr17:46792077-46817554	Ewing_Primary_Tumor	33	2296.67	NCRNA00253	na	na	Ewing sarcoma
chr6:52358374-52531832	NB_Mesenchymal	33	3442	TRAM2	na	na	Neuroblastoma
chr7:130557522-130738082	EWSR1::FLI1-KD	33	2940.33	FLJ43663	na	na	na
chr7:130557522-130738082	EWSR1::FLI1-KD	33	2940.33	LOC646329	na	na	na
chr7:130557522-130738082	EWSR1::FLI1-KD	33	2940.33	MIR29B1	na	na	na
chr9:132144598-132269800	Ewing	33	2809.55	C9ORF106	na	na	Ewing sarcoma
chr9:132144598-132269800	Ewing	33	2809.55	C9ORF50	na	na	Ewing sarcoma
chr5:16841222-16966004	MSC-EWSR1::FLI1	33	3292	MYO10	na	na	Ewing sarcoma
chr19:3332061-3484240	Control	33	2427.27	C19ORF77	na	na	na
chr19:3332061-3484240	Control	33	2427.27	DOHH	na	na	na
chr19:3332061-3484240	Control	33	2427.27	NFIC	CTF/NFI	na	na
chr18:46351040-46503037	NB_Intermediate	33	1768.5	SMAD7	MH1	na	Neuroblastoma
chr3:127884999-128158367	NB_Noradrenergic	33	1993.21	DNAJB8	na	na	Neuroblastoma
chr3:127884999-128158367	NB_Noradrenergic	33	1993.21	EEFSEC	na	1.12115e-11	Neuroblastoma
chr3:127884999-128158367	NB_Noradrenergic	33	1993.21	MIR1280	na	na	Neuroblastoma
chr11:122925074-123138014	MSC	33	3591.75	ASAM	na	na	na
chr11:122925074-123138014	MSC	33	3591.75	HSPA8	na	na	na
chr16:989910-1070285	RMS_FP	34	2485.42	LMF1	na	na	Rhabdomyosarcoma
chr16:989910-1070285	RMS_FP	34	2485.42	SOX8	HMG	4.29091e-15	Rhabdomyosarcoma
chr8:23118720-23292886	RMS_FN	34	2604.5	LOXL2	na	na	Rhabdomyosarcoma
chr8:23118720-23292886	RMS_FN	34	2604.5	R3HCC1	na	na	Rhabdomyosarcoma
chr4:14999621-15055917	Ewing_Primary_Tumor	34	2278.5	CPEB2	na	na	Ewing sarcoma
chr3:140958398-141197205	NB_Mesenchymal	34	3384	ZBTB38	ZBTB	na	Neuroblastoma
chr3:188977761-189092634	EWSR1::FLI1-KD	34	2939.5	TP63	P53	na	na
chr3:188977761-189092634	EWSR1::FLI1-KD	34	2939.5	TPRG1	na	na	na
chr11:65214076-65284689	Ewing	34	2801.6	MALAT1	na	na	Ewing sarcoma
chr3:149245385-149391751	MSC-EWSR1::FLI1	34	3290.5	WWTR1	na	na	Ewing sarcoma
chr12:124805271-125084742	Control	34	2413.05	FAM101A	na	na	na
chr12:124805271-125084742	Control	34	2413.05	NCOR2	MYB	na	na
chr10:8076340-8138849	NB_Intermediate	34	1754.5	GATA3	zf-GATA	2.72752e-47	Neuroblastoma
chr1:234610970-234812128	NB_Noradrenergic	34	1937.16	IRF2BP2	na	na	Neuroblastoma
chr1:234610970-234812128	NB_Noradrenergic	34	1937.16	TARBP1	na	na	Neuroblastoma
chr6:56501631-56777927	MSC	34	3562	BEND6	na	na	na
chr6:56501631-56777927	MSC	34	3562	DST	na	na	na
chr1:27803811-27934081	RMS_FP	35	2484.92	AHDC1	na	na	Rhabdomyosarcoma
chr1:27803811-27934081	RMS_FP	35	2484.92	WASF2	na	na	Rhabdomyosarcoma
chr2:240142556-240252886	RMS_FN	35	2562.88	MGC16025	na	na	Rhabdomyosarcoma
chr2:240142556-240252886	RMS_FN	35	2562.88	MIR4269	na	na	Rhabdomyosarcoma
chr16:24939296-25119573	Ewing_Primary_Tumor	35	2271.67	ARHGAP17	na	na	Ewing sarcoma
chr12:66204937-66356880	NB_Mesenchymal	35	3368.5	RPSAP52	na	na	Neuroblastoma
chr12:76325927-76432361	EWSR1::FLI1-KD	35	2922.33	PHLDA1	na	na	na
chr20:49031747-49488457	Ewing	35	2777.4	BCAS4	na	na	Ewing sarcoma
chr20:49031747-49488457	Ewing	35	2777.4	FAM65C	na	na	Ewing sarcoma
chr20:49031747-49488457	Ewing	35	2777.4	MIR645	na	na	Ewing sarcoma
chr20:49031747-49488457	Ewing	35	2777.4	PARD6B	na	na	Ewing sarcoma
chr20:49031747-49488457	Ewing	35	2777.4	PTPN1	na	na	Ewing sarcoma
chr4:7752341-7939304	MSC-EWSR1::FLI1	35	3282	AFAP1	na	na	Ewing sarcoma
chr4:7752341-7939304	MSC-EWSR1::FLI1	35	3282	AFAP1-AS1	na	na	Ewing sarcoma
chr1:234976825-235188542	Control	35	2407.55	NCRNA00184	na	na	na
chr1:234976825-235188542	Control	35	2407.55	SNORA14B	na	na	na
chr17:78697890-78779600	NB_Intermediate	35	1751.5	CHMP6	na	na	Neuroblastoma
chr17:78697890-78779600	NB_Intermediate	35	1751.5	RPTOR	na	na	Neuroblastoma
chr14:100847679-101087490	NB_Noradrenergic	35	1924.74	BEGAIN	na	na	Neuroblastoma
chr14:100847679-101087490	NB_Noradrenergic	35	1924.74	WDR25	na	na	Neuroblastoma
chr6:52354460-52482454	MSC	35	3514.25	TRAM2	na	na	na
chr9:89049145-89259696	RMS_FP	36	2429.17	ZCCHC6	na	na	Rhabdomyosarcoma
chr14:77459841-77551844	RMS_FN	36	2553.62	C14ORF4	na	na	Rhabdomyosarcoma
chr17:75278752-75552465	Ewing_Primary_Tumor	36	2259.17	MIR4316	na	na	Ewing sarcoma
chr17:75278752-75552465	Ewing_Primary_Tumor	36	2259.17	2009-09-01	na	na	Ewing sarcoma
chr14:68590217-68746742	NB_Mesenchymal	36	3324	RAD51L1	na	na	Neuroblastoma
chr5:151026333-151131409	EWSR1::FLI1-KD	36	2898.5	ATOX1	na	na	na
chr5:151026333-151131409	EWSR1::FLI1-KD	36	2898.5	SPARC	na	na	na
chr14:77366984-77552719	Ewing	36	2694.75	ANGEL1	na	na	Ewing sarcoma
chr14:77366984-77552719	Ewing	36	2694.75	C14ORF4	na	na	Ewing sarcoma
chr16:53074664-53191496	MSC-EWSR1::FLI1	36	3281	CHD9	na	na	Ewing sarcoma
chr5:149815390-150057197	Control	36	2333.11	MYOZ3	na	na	na
chr5:149815390-150057197	Control	36	2333.11	NDST1	na	na	na
chr5:149815390-150057197	Control	36	2333.11	SYNPO	na	na	na
chr17:46044740-46104639	NB_Intermediate	36	1737.25	CDK5RAP3	na	na	Neuroblastoma
chr2:29643633-29891918	NB_Noradrenergic	36	1895.74	ALK	na	5.51285e-22	Neuroblastoma
chr2:29643633-29891918	NB_Noradrenergic	36	1895.74	CLIP4	na	na	Neuroblastoma
chr18:46219455-46503286	MSC	36	3420.5	KIAA0427	na	na	na
chr18:46219455-46503286	MSC	36	3420.5	SMAD7	MH1	na	na
chr10:104361399-104439587	RMS_FP	37	2402.92	TRIM8	na	na	Rhabdomyosarcoma
chr19:19499367-19608368	RMS_FN	37	2540.62	GATAD2A	zf-GATA	0.000112546	Rhabdomyosarcoma
chr19:19499367-19608368	RMS_FN	37	2540.62	TSSK6	na	na	Rhabdomyosarcoma
chr16:74464266-74701858	Ewing_Primary_Tumor	37	2258.67	GLG1	na	na	Ewing sarcoma
chr16:74464266-74701858	Ewing_Primary_Tumor	37	2258.67	LOC283922	na	na	Ewing sarcoma
chr9:16409947-16745612	NB_Mesenchymal	37	3323	BNC2	zf-C2H2	na	Neuroblastoma
chr11:125967434-126068843	EWSR1::FLI1-KD	37	2881.5	CDON	na	na	na
chr11:125967434-126068843	EWSR1::FLI1-KD	37	2881.5	RPUSD4	na	na	na
chr2:145056256-145287845	Ewing	37	2624.9	GTDC1	na	na	Ewing sarcoma
chr2:145056256-145287845	Ewing	37	2624.9	ZEB2	zf-C2H2	1.85977e-07	Ewing sarcoma
chr13:46674845-46786709	MSC-EWSR1::FLI1	37	3276.5	LCP1	na	na	Ewing sarcoma
chr1:39541503-39748932	Control	37	2325.07	MACF1	na	na	na
chr1:39541503-39748932	Control	37	2325.07	NDUFS5	na	na	na
chr17:38437408-38515668	NB_Intermediate	37	1699	RARA	THR-like	na	Neuroblastoma
chr13:36011621-36205376	NB_Noradrenergic	37	1885.42	MAB21L1	na	3.84523e-10	Neuroblastoma
chr14:51973904-52198850	MSC	37	3387	FRMD6	na	na	na
chr21:34397348-34463231	RMS_FP	38	2384.58	OLIG1	bHLH	na	Rhabdomyosarcoma
chr21:34397348-34463231	RMS_FP	38	2384.58	OLIG2	bHLH	na	Rhabdomyosarcoma
chr12:3200510-3434212	RMS_FN	38	2509.62	PRMT8	na	na	Rhabdomyosarcoma
chr12:3200510-3434212	RMS_FN	38	2509.62	TSPAN9	na	na	Rhabdomyosarcoma
chr17:38380047-38520392	Ewing_Primary_Tumor	38	2248	CDC6	na	na	Ewing sarcoma
chr17:38380047-38520392	Ewing_Primary_Tumor	38	2248	RARA	THR-like	na	Ewing sarcoma
chr7:55085334-55275427	NB_Mesenchymal	38	3307.5	EGFR	na	na	Neuroblastoma
chr8:144989338-145057966	EWSR1::FLI1-KD	38	2837.5	PLEC	na	na	na
chr20:4408752-4503330	Ewing	38	2571.95	ADRA1D	na	na	Ewing sarcoma
chr20:4408752-4503330	Ewing	38	2571.95	PRNP	na	na	Ewing sarcoma
chr2:191698872-191917303	MSC-EWSR1::FLI1	38	3248	GLS	na	na	Ewing sarcoma
chr2:191698872-191917303	MSC-EWSR1::FLI1	38	3248	STAT1	STAT	na	Ewing sarcoma
chr9:123988375-124149147	Control	38	2324.62	GSN	na	na	na
chr9:123988375-124149147	Control	38	2324.62	STOM	na	na	na
chr5:55542950-55666112	NB_Intermediate	38	1679	ANKRD55	na	na	Neuroblastoma
chr5:55542950-55666112	NB_Intermediate	38	1679	IL6ST	na	na	Neuroblastoma
chr17:61451782-61577103	NB_Noradrenergic	38	1885.21	CYB561	na	0.000417329	Neuroblastoma
chr2:161058813-161291458	MSC	38	3373.75	ITGB6	na	na	na
chr2:161058813-161291458	MSC	38	3373.75	PLA2R1	na	na	na
chr2:161058813-161291458	MSC	38	3373.75	RBMS1	na	na	na
chr2:28548173-28638832	RMS_FP	39	2371.67	FOSL2	TF_bZIP	na	Rhabdomyosarcoma
chr7:5447291-5481634	RMS_FN	39	2484	TNRC18	na	na	Rhabdomyosarcoma
chr20:19186972-19342880	Ewing_Primary_Tumor	39	2231.83	LOC100130264	na	na	Ewing sarcoma
chr20:19186972-19342880	Ewing_Primary_Tumor	39	2231.83	SLC24A3	na	na	Ewing sarcoma
chr1:201641049-201764262	NB_Mesenchymal	39	3295	NAV1	na	na	Neuroblastoma
chr5:135300406-135403170	EWSR1::FLI1-KD	39	2834.5	TGFBI	na	na	na
chr18:56501136-56782978	Ewing	39	2509	LOC390858	na	na	Ewing sarcoma
chr18:56501136-56782978	Ewing	39	2509	SEC11C	na	na	Ewing sarcoma
chr18:56501136-56782978	Ewing	39	2509	ZNF532	zf-C2H2	na	Ewing sarcoma
chr1:214506602-214669608	MSC-EWSR1::FLI1	39	3210.5	PTPN14	na	na	Ewing sarcoma
chr1:214506602-214669608	MSC-EWSR1::FLI1	39	3210.5	SMYD2	na	na	Ewing sarcoma
chr1:22145139-22307663	Control	39	2311.91	CELA3B	na	na	na
chr1:22145139-22307663	Control	39	2311.91	HSPG2	na	na	na
chr1:22145139-22307663	Control	39	2311.91	LDLRAD2	na	na	na
chr4:151487059-151523905	NB_Intermediate	39	1662.25	MAB21L2	na	1.88448e-05	Neuroblastoma
chr8:29576514-29802652	NB_Noradrenergic	39	1878.21	C8ORF75	na	na	Neuroblastoma
chr8:29576514-29802652	NB_Noradrenergic	39	1878.21	LOC286135	na	na	Neuroblastoma
chr8:29576514-29802652	NB_Noradrenergic	39	1878.21	MIR3148	na	na	Neuroblastoma
chr3:45080777-45268564	MSC	39	3319.5	CDCP1	na	na	na
chr5:176497230-176544611	RMS_FP	40	2349	FGFR4	na	na	Rhabdomyosarcoma
chr7:429305-651270	RMS_FN	40	2476	FLJ44511	na	na	Rhabdomyosarcoma
chr7:429305-651270	RMS_FN	40	2476	PDGFA	na	na	Rhabdomyosarcoma
chr13:110381075-110445629	Ewing_Primary_Tumor	40	2209.67	IRS2	na	9.64944e-11	Ewing sarcoma
chr17:55924847-56033395	NB_Mesenchymal	40	3289	CUEDC1	na	0.000318685	Neuroblastoma
chr1:198798146-198907863	EWSR1::FLI1-KD	40	2803.5	MIR181A1	na	na	na
chr3:34192760-34367813	Ewing	40	2484.3	PDCD6IP	na	8.82614e-05	Ewing sarcoma
chr5:17094127-17286980	MSC-EWSR1::FLI1	40	3192.5	LOC285696	na	na	Ewing sarcoma
chr2:161012978-161363338	Control	40	2263.88	ITGB6	na	na	na
chr2:161012978-161363338	Control	40	2263.88	PLA2R1	na	na	na
chr2:161012978-161363338	Control	40	2263.88	RBMS1	na	na	na
chr3:123314607-123555778	NB_Intermediate	40	1596	MYLK	na	na	Neuroblastoma
chr2:29416183-29655036	NB_Noradrenergic	40	1870.89	CLIP4	na	na	Neuroblastoma
chr7:137552292-137694050	MSC	40	3305.5	CREB3L2	TF_bZIP	na	na
chr17:55910223-56034171	RMS_FP	41	2336.5	CUEDC1	na	na	Rhabdomyosarcoma
chr11:125110022-125291239	RMS_FN	41	2466.75	FEZ1	na	na	Rhabdomyosarcoma
chr11:125110022-125291239	RMS_FN	41	2466.75	PKNOX2	Homeobox	na	Rhabdomyosarcoma
chr10:63582296-63857535	Ewing_Primary_Tumor	41	2175.5	ARID5B	ARID	na	Ewing sarcoma
chr13:97846644-98022275	NB_Mesenchymal	41	3277.5	MBNL2	na	na	Neuroblastoma
chr12:90329645-90464794	EWSR1::FLI1-KD	41	2803.17	LOC338758	na	na	na
chr5:147040603-147254538	Ewing	41	2468.65	JAKMIP2	na	na	Ewing sarcoma
chr10:32603286-32707904	MSC-EWSR1::FLI1	41	3189	CCDC7	na	na	Ewing sarcoma
chr10:32603286-32707904	MSC-EWSR1::FLI1	41	3189	EPC1	na	na	Ewing sarcoma
chr2:43054957-43723527	Control	41	2260.73	HAAO	na	na	na
chr2:43054957-43723527	Control	41	2260.73	LOC100129726	na	na	na
chr2:43054957-43723527	Control	41	2260.73	OXER1	na	na	na
chr2:43054957-43723527	Control	41	2260.73	THADA	na	na	na
chr2:43054957-43723527	Control	41	2260.73	ZFP36L2	zf-CCCH	na	na
chr18:52888831-53027078	NB_Intermediate	41	1595	TCF4	bHLH	2.12211e-06	Neuroblastoma
chr1:179695569-179788451	NB_Noradrenergic	41	1869.84	FAM163A	na	na	Neuroblastoma
chr11:65237881-65278192	MSC	41	3285.25	MALAT1	na	na	na
chr14:69202292-69291697	RMS_FP	42	2324.08	C14ORF181	na	na	Rhabdomyosarcoma
chr14:69202292-69291697	RMS_FP	42	2324.08	ZFP36L1	zf-CCCH	na	Rhabdomyosarcoma
chr14:61544681-61736772	RMS_FN	42	2449.88	PRKCH	na	na	Rhabdomyosarcoma
chr14:61544681-61736772	RMS_FN	42	2449.88	SLC38A6	na	na	Rhabdomyosarcoma
chr14:61544681-61736772	RMS_FN	42	2449.88	TMEM30B	na	na	Rhabdomyosarcoma
chr3:44956078-45054471	Ewing_Primary_Tumor	42	2173.33	ZDHHC3	na	na	Ewing sarcoma
chr3:170405751-170499260	NB_Mesenchymal	42	3262	RPL22L1	na	na	Neuroblastoma
chr6:86092040-86209485	EWSR1::FLI1-KD	42	2761.67	NT5E	na	na	na
chr2:85925189-86055271	Ewing	42	2468.4	ATOH8	bHLH	na	Ewing sarcoma
chr16:24983727-25079069	MSC-EWSR1::FLI1	42	3172	ARHGAP17	na	na	Ewing sarcoma
chr11:65157626-65225106	Control	42	2241.25	MIR612	na	na	na
chr11:65157626-65225106	Control	42	2241.25	NEAT1	na	na	na
chr11:11979211-12312930	NB_Intermediate	42	1555.5	DKK3	na	na	Neuroblastoma
chr11:11979211-12312930	NB_Intermediate	42	1555.5	MICAL2	na	na	Neuroblastoma
chr11:11979211-12312930	NB_Intermediate	42	1555.5	MICALCL	na	na	Neuroblastoma
chr7:8186113-8368623	NB_Noradrenergic	42	1822.05	ICA1	na	na	Neuroblastoma
chr12:65986581-66094371	MSC	42	3284.25	HMGA2	HMGA	na	na
chr1:201222763-201317178	RMS_FP	43	2297.83	PKP1	na	na	Rhabdomyosarcoma
chr14:74184120-74277246	RMS_FN	43	2433.88	C14ORF43	na	na	Rhabdomyosarcoma
chr8:9193538-9641431	Ewing_Primary_Tumor	43	2137	TNKS	na	na	Ewing sarcoma
chr22:46447287-46491129	NB_Mesenchymal	43	3241	LOC400931	na	na	Neuroblastoma
chr11:118767418-118811719	EWSR1::FLI1-KD	43	2750.33	BCL9L	na	na	na
chr4:40171577-40268188	Ewing	43	2459.25	RHOH	na	na	Ewing sarcoma
chr11:83424312-83467605	MSC-EWSR1::FLI1	43	3123	CCDC90B	na	na	Ewing sarcoma
chr11:83424312-83467605	MSC-EWSR1::FLI1	43	3123	DLG2	na	na	Ewing sarcoma
chr7:5364806-5498086	Control	43	2219.07	TNRC18	na	na	na
chr2:121486356-121718628	NB_Intermediate	43	1513.5	GLI2	zf-C2H2	na	Neuroblastoma
chr1:54684605-54880930	NB_Noradrenergic	43	1818.26	MRPL37	na	na	Neuroblastoma
chr1:54684605-54880930	NB_Noradrenergic	43	1818.26	SSBP3	na	7.13537e-08	Neuroblastoma
chr12:109167781-109253499	MSC	43	3233	SSH1	na	na	na
chr17:76492932-76714771	RMS_FP	44	2259.83	DNAH17	na	na	Rhabdomyosarcoma
chr1:155914583-156009179	RMS_FN	44	2417.5	ARHGEF2	na	na	Rhabdomyosarcoma
chr1:155914583-156009179	RMS_FN	44	2417.5	SSR2	na	na	Rhabdomyosarcoma
chr9:137174259-137736097	Ewing_Primary_Tumor	44	2133.17	COL5A1	na	na	Ewing sarcoma
chr9:137174259-137736097	Ewing_Primary_Tumor	44	2133.17	RXRA	RXR-like	na	Ewing sarcoma
chr10:74002432-74127550	NB_Mesenchymal	44	3215	DDIT4	na	na	Neuroblastoma
chr9:137206485-137395821	EWSR1::FLI1-KD	44	2733.17	RXRA	RXR-like	na	na
chr8:70526522-70864218	Ewing	44	2456.55	SLCO5A1	na	na	Ewing sarcoma
chr8:70526522-70864218	Ewing	44	2456.55	SULF1	na	na	Ewing sarcoma
chr6:140363224-140405296	MSC-EWSR1::FLI1	44	3047	MIR3668	na	na	Ewing sarcoma
chr22:46433863-46526214	Control	44	2214.52	C22ORF26	na	na	na
chr22:46433863-46526214	Control	44	2214.52	LOC100271722	na	na	na
chr22:46433863-46526214	Control	44	2214.52	LOC150381	na	na	na
chr22:46433863-46526214	Control	44	2214.52	LOC400931	na	na	na
chr22:46433863-46526214	Control	44	2214.52	MIR3619	na	na	na
chr22:46433863-46526214	Control	44	2214.52	MIRLET7A3	na	na	na
chr22:46433863-46526214	Control	44	2214.52	MIRLET7B	na	na	na
chr12:115099073-115143186	NB_Intermediate	44	1510.75	TBX3	T-box	na	Neuroblastoma
chr11:68854465-69089364	NB_Noradrenergic	44	1814.89	MYEOV	na	1.53914e-06	Neuroblastoma
chr11:68854465-69089364	NB_Noradrenergic	44	1814.89	TPCN2	na	na	Neuroblastoma
chr22:46445906-46491280	MSC	44	3225.5	C22ORF26	na	na	na
chr22:46445906-46491280	MSC	44	3225.5	LOC400931	na	na	na
chr17:38447679-38514654	RMS_FP	45	2226.83	RARA	THR-like	na	Rhabdomyosarcoma
chr11:65033494-65097937	RMS_FN	45	2408.12	CDC42EP2	na	na	Rhabdomyosarcoma
chr11:65033494-65097937	RMS_FN	45	2408.12	POLA2	na	na	Rhabdomyosarcoma
chr18:2898925-3105370	Ewing_Primary_Tumor	45	2122.33	LOC727896	na	na	Ewing sarcoma
chr18:2898925-3105370	Ewing_Primary_Tumor	45	2122.33	LPIN2	na	na	Ewing sarcoma
chr1:156049602-156116574	NB_Mesenchymal	45	3213	LMNA	na	na	Neuroblastoma
chr14:68905895-69182364	EWSR1::FLI1-KD	45	2730.5	ZFP36L1	zf-CCCH	na	na
chr6:140149472-140439062	Ewing	45	2432.8	MIR3668	na	na	Ewing sarcoma
chr10:3782065-3903412	MSC-EWSR1::FLI1	45	3023	KLF6	zf-C2H2	na	Ewing sarcoma
chr19:13085260-13216873	Control	45	2207.39	LYL1	bHLH	na	na
chr19:13085260-13216873	Control	45	2207.39	NFIX	CTF/NFI	na	na
chr17:76855408-77002469	NB_Intermediate	45	1486.25	LGALS3BP	na	4.41904e-05	Neuroblastoma
chr17:76855408-77002469	NB_Intermediate	45	1486.25	TIMP2	na	na	Neuroblastoma
chr17:76855408-77002469	NB_Intermediate	45	1486.25	USP36	na	na	Neuroblastoma
chr7:92306633-92484126	NB_Noradrenergic	45	1802.42	CDK6	na	0.000102643	Neuroblastoma
chr7:92306633-92484126	NB_Noradrenergic	45	1802.42	FAM133B	na	na	Neuroblastoma
chr13:33726540-33864758	MSC	45	3152	STARD13	na	na	na
chr9:133294286-133388574	RMS_FP	46	2203.42	ASS1	na	na	Rhabdomyosarcoma
chr9:133294286-133388574	RMS_FP	46	2203.42	LOC100272217	na	na	Rhabdomyosarcoma
chr5:140872146-140909716	RMS_FN	46	2362.38	PCDHGC5	na	na	Rhabdomyosarcoma
chr9:90051550-90329902	Ewing_Primary_Tumor	46	2118.5	DAPK1	na	na	Ewing sarcoma
chr1:235089641-235162960	NB_Mesenchymal	46	3202.5	SNORA14B	na	na	Neuroblastoma
chr11:122969912-123138953	EWSR1::FLI1-KD	46	2727.67	ASAM	na	na	na
chr11:122969912-123138953	EWSR1::FLI1-KD	46	2727.67	HSPA8	na	na	na
chr12:89600289-89869361	Ewing	46	2412.85	DUSP6	na	na	Ewing sarcoma
chr12:89600289-89869361	Ewing	46	2412.85	GALNT4	na	na	Ewing sarcoma
chr19:39137536-39211412	MSC-EWSR1::FLI1	46	3015	ACTN4	na	na	Ewing sarcoma
chr7:134341861-134659828	Control	46	2198.8	BPGM	na	na	na
chr7:134341861-134659828	Control	46	2198.8	CALD1	na	na	na
chr4:151200732-151385090	NB_Intermediate	46	1484.25	MAB21L2	na	1.88448e-05	Neuroblastoma
chr7:5564258-5744888	NB_Noradrenergic	46	1789.21	ACTB	na	na	Neuroblastoma
chr7:5564258-5744888	NB_Noradrenergic	46	1789.21	FSCN1	na	3.54946e-05	Neuroblastoma
chr1:8042580-8216040	MSC	46	3129.75	ERRFI1	na	na	na
chr5:139013088-139091450	RMS_FP	47	2190.33	CXXC5	na	na	Rhabdomyosarcoma
chr2:121415368-121760962	RMS_FN	47	2354.38	GLI2	zf-C2H2	na	Rhabdomyosarcoma
chr2:121415368-121760962	RMS_FN	47	2354.38	RALB	na	na	Rhabdomyosarcoma
chr2:121415368-121760962	RMS_FN	47	2354.38	RNU4ATAC	na	na	Rhabdomyosarcoma
chr21:38062646-38164069	Ewing_Primary_Tumor	47	2115.67	SIM2	bHLH	na	Ewing sarcoma
chrX:45555475-45710540	NB_Mesenchymal	47	3196.5	MIR221	na	na	Neuroblastoma
chrX:45555475-45710540	NB_Mesenchymal	47	3196.5	MIR222	na	na	Neuroblastoma
chr15:66965502-67203775	EWSR1::FLI1-KD	47	2725.5	SMAD3	MH1	na	na
chr15:66965502-67203775	EWSR1::FLI1-KD	47	2725.5	SMAD6	MH1	na	na
chr12:54345517-54400032	Ewing	47	2406.4	HOTAIR	na	na	Ewing sarcoma
chr12:54345517-54400032	Ewing	47	2406.4	HOXC10	Homeobox	na	Ewing sarcoma
chr12:54345517-54400032	Ewing	47	2406.4	HOXC11	Homeobox	na	Ewing sarcoma
chr12:54345517-54400032	Ewing	47	2406.4	HOXC12	Homeobox	na	Ewing sarcoma
chr12:54345517-54400032	Ewing	47	2406.4	HOXC9	Homeobox	na	Ewing sarcoma
chr2:161188021-161286716	MSC-EWSR1::FLI1	47	3013	RBMS1	na	na	Ewing sarcoma
chr2:237996064-238433990	Control	47	2187.98	COL6A3	na	na	na
chr2:237996064-238433990	Control	47	2187.98	COPS8	na	na	na
chr2:237996064-238433990	Control	47	2187.98	MLPH	na	na	na
chr7:81554059-81683764	NB_Intermediate	47	1439.5	HGF	na	na	Neuroblastoma
chr9:129260795-129328650	NB_Noradrenergic	47	1743.16	FAM125B	na	na	Neuroblastoma
chr9:129260795-129328650	NB_Noradrenergic	47	1743.16	LMX1B	Homeobox	na	Neuroblastoma
chr3:98494774-98645676	MSC	47	3121.75	DCBLD2	na	na	na
chr1:154718616-154843297	RMS_FP	48	2187.67	KCNN3	na	na	Rhabdomyosarcoma
chr16:4247913-4390482	RMS_FN	48	2340	GLIS2	zf-C2H2	na	Rhabdomyosarcoma
chr16:4247913-4390482	RMS_FN	48	2340	PAM16	na	na	Rhabdomyosarcoma
chr16:4247913-4390482	RMS_FN	48	2340	SRL	na	na	Rhabdomyosarcoma
chr16:4247913-4390482	RMS_FN	48	2340	TFAP4	bHLH	na	Rhabdomyosarcoma
chr11:10534543-10704122	Ewing_Primary_Tumor	48	2114.5	LOC100129827	na	na	Ewing sarcoma
chr11:10534543-10704122	Ewing_Primary_Tumor	48	2114.5	LYVE1	na	na	Ewing sarcoma
chr11:10534543-10704122	Ewing_Primary_Tumor	48	2114.5	MRVI1	na	na	Ewing sarcoma
chr11:10534543-10704122	Ewing_Primary_Tumor	48	2114.5	RNF141	na	na	Ewing sarcoma
chr7:107530846-107674598	NB_Mesenchymal	48	3189	LAMB1	na	na	Neuroblastoma
chr6:16667444-16788106	EWSR1::FLI1-KD	48	2703.17	ATXN1	na	na	na
chr17:46781151-46816439	Ewing	48	2404.05	HOXB13	Homeobox	na	Ewing sarcoma
chr17:46781151-46816439	Ewing	48	2404.05	MIR3185	na	na	Ewing sarcoma
chr17:46781151-46816439	Ewing	48	2404.05	NCRNA00253	na	na	Ewing sarcoma
chr17:46781151-46816439	Ewing	48	2404.05	PRAC	na	na	Ewing sarcoma
chr9:132199024-132271729	MSC-EWSR1::FLI1	48	2955	C9ORF106	na	na	Ewing sarcoma
chr9:132199024-132271729	MSC-EWSR1::FLI1	48	2955	C9ORF50	na	na	Ewing sarcoma
chr10:104338767-104455710	Control	48	2148.7	TRIM8	na	na	na
chr1:76451474-76625787	NB_Intermediate	48	1437.75	ST6GALNAC3	na	na	Neuroblastoma
chr20:31026890-31236218	NB_Noradrenergic	48	1738.11	C20ORF112	na	na	Neuroblastoma
chr20:31026890-31236218	NB_Noradrenergic	48	1738.11	LOC149950	na	na	Neuroblastoma
chr10:69792343-69927867	MSC	48	3121.5	HERC4	na	na	na
chr10:69792343-69927867	MSC	48	3121.5	MYPN	na	na	na
chr1:155930104-155961020	RMS_FP	49	2182.33	ARHGEF2	na	na	Rhabdomyosarcoma
chr18:3581909-3637028	RMS_FN	49	2333.75	FLJ35776	na	na	Rhabdomyosarcoma
chr2:152113520-152244719	Ewing_Primary_Tumor	49	2059.5	NMI	na	na	Ewing sarcoma
chr2:152113520-152244719	Ewing_Primary_Tumor	49	2059.5	TNFAIP6	na	na	Ewing sarcoma
chr8:131136859-131432093	NB_Mesenchymal	49	3186	ASAP1-IT	na	na	Neuroblastoma
chr5:139013184-139145815	EWSR1::FLI1-KD	49	2691.5	CXXC5	na	na	na
chr11:33992793-34140034	Ewing	49	2396.75	CAPRIN1	na	na	Ewing sarcoma
chr11:33992793-34140034	Ewing	49	2396.75	NAT10	na	na	Ewing sarcoma
chr13:34044961-34124227	MSC-EWSR1::FLI1	49	2900	STARD13	na	na	Ewing sarcoma
chr3:140959146-141219664	Control	49	2138.59	ACPL2	na	na	na
chr3:140959146-141219664	Control	49	2138.59	RASA2	na	na	na
chr3:140959146-141219664	Control	49	2138.59	ZBTB38	ZBTB	na	na
chr20:45848111-46022136	NB_Intermediate	49	1430.75	LOC100131496	na	na	Neuroblastoma
chr20:45848111-46022136	NB_Intermediate	49	1430.75	ZMYND8	na	na	Neuroblastoma
chr5:141058628-141266205	NB_Noradrenergic	49	1702.47	ARAP3	na	na	Neuroblastoma
chr5:141058628-141266205	NB_Noradrenergic	49	1702.47	PCDH1	na	na	Neuroblastoma
chr3:112317900-112420065	MSC	49	3114.75	CCDC80	na	na	na
chr7:75535575-75626550	RMS_FP	50	2180	POR	na	na	Rhabdomyosarcoma
chr7:75535575-75626550	RMS_FP	50	2180	SNORA14A	na	na	Rhabdomyosarcoma
chr7:75535575-75626550	RMS_FP	50	2180	TMEM120A	na	na	Rhabdomyosarcoma
chr7:75915721-75976216	RMS_FN	50	2332.5	HSPB1	na	na	Rhabdomyosarcoma
chr9:15834506-16107327	Ewing_Primary_Tumor	50	1997.83	C9ORF93	na	na	Ewing sarcoma
chr2:43245486-43365524	NB_Mesenchymal	50	3159.5	ZFP36L2	zf-CCCH	na	Neuroblastoma
chr17:76290581-76418089	EWSR1::FLI1-KD	50	2657	SOCS3	na	na	na
chr9:90074876-90329976	Ewing	50	2352.3	DAPK1	na	na	Ewing sarcoma
chr10:24607978-24684525	MSC-EWSR1::FLI1	50	2893.5	KIAA1217	na	na	Ewing sarcoma
chr9:130236948-130352624	Control	50	2118.79	FAM129B	na	na	na
chr9:130236948-130352624	Control	50	2118.79	LRSAM1	na	na	na
chr10:101663986-101782740	NB_Intermediate	50	1428.25	NCRNA00093	na	na	Neuroblastoma
chr17:38439622-38527679	NB_Noradrenergic	50	1697.84	RARA	THR-like	na	Neuroblastoma
chr2:216218931-216342501	MSC	50	3110	FN1	na	na	na
chr17:79346910-79461987	RMS_FP	51	2176.75	BAHCC1	na	na	Rhabdomyosarcoma
chr17:79346910-79461987	RMS_FP	51	2176.75	MIR3186	na	na	Rhabdomyosarcoma
chr11:118715466-118821493	RMS_FN	51	2331.25	BCL9L	na	na	Rhabdomyosarcoma
chr11:118715466-118821493	RMS_FN	51	2331.25	CXCR5	na	na	Rhabdomyosarcoma
chr11:118715466-118821493	RMS_FN	51	2331.25	UPK2	na	na	Rhabdomyosarcoma
chr20:21476272-21614066	Ewing_Primary_Tumor	51	1993.83	NKX2-2	Homeobox	na	Ewing sarcoma
chr12:76325507-76481009	NB_Mesenchymal	51	3149	PHLDA1	na	na	Neuroblastoma
chr1:201643662-201764836	EWSR1::FLI1-KD	51	2654.5	NAV1	na	na	na
chr6:110586576-110714251	Ewing	51	2322.25	C6ORF186	na	na	Ewing sarcoma
chr6:110586576-110714251	Ewing	51	2322.25	CDC40	na	na	Ewing sarcoma
chr6:110586576-110714251	Ewing	51	2322.25	DDO	na	na	Ewing sarcoma
chr14:77488321-77552804	MSC-EWSR1::FLI1	51	2874.5	C14ORF4	na	na	Ewing sarcoma
chr14:74162815-74292901	Control	51	2117.59	C14ORF43	na	na	na
chr14:74162815-74292901	Control	51	2117.59	PNMA1	na	na	na
chr12:124836649-125271956	NB_Intermediate	51	1427.5	FAM101A	na	na	Neuroblastoma
chr12:124836649-125271956	NB_Intermediate	51	1427.5	NCOR2	MYB	na	Neuroblastoma
chr12:124836649-125271956	NB_Intermediate	51	1427.5	SCARB1	na	na	Neuroblastoma
chr14:101075270-101271737	NB_Noradrenergic	51	1694.42	C14ORF70	na	na	Neuroblastoma
chr14:101075270-101271737	NB_Noradrenergic	51	1694.42	DLK1	na	na	Neuroblastoma
chr14:101075270-101271737	NB_Noradrenergic	51	1694.42	MEG3	na	na	Neuroblastoma
chr4:57882112-58015907	MSC	51	3084	LOC255130	na	na	na
chr7:47456207-47578214	RMS_FP	52	2124.25	HUS1	na	na	Rhabdomyosarcoma
chr7:47456207-47578214	RMS_FP	52	2124.25	TNS3	na	na	Rhabdomyosarcoma
chr17:38445747-38514982	RMS_FN	52	2288.88	RARA	THR-like	na	Rhabdomyosarcoma
chr5:53810205-53850447	Ewing_Primary_Tumor	52	1984.17	SNX18	na	na	Ewing sarcoma
chr1:192446666-192551141	NB_Mesenchymal	52	3143	RGS1	na	na	Neuroblastoma
chr21:30462491-30638985	EWSR1::FLI1-KD	52	2654.33	NCRNA00189	na	na	na
chr15:57171703-57583153	Ewing	52	2320.55	LOC145783	na	na	Ewing sarcoma
chr15:57171703-57583153	Ewing	52	2320.55	TCF12	bHLH	na	Ewing sarcoma
chr2:69300630-69424424	MSC-EWSR1::FLI1	52	2866	ANTXR1	na	na	Ewing sarcoma
chr2:69300630-69424424	MSC-EWSR1::FLI1	52	2866	MIR3126	na	na	Ewing sarcoma
chr14:69329505-69455933	Control	52	2103.46	ACTN1	na	na	na
chr12:109177642-109252491	NB_Intermediate	52	1415.25	SSH1	na	na	Neuroblastoma
chr7:133286340-133584847	NB_Noradrenergic	52	1687.95	EXOC4	na	na	Neuroblastoma
chr7:133286340-133584847	NB_Noradrenergic	52	1687.95	LRGUK	na	na	Neuroblastoma
chr3:141048983-141221325	MSC	52	3068.25	RASA2	na	na	na
chr3:141048983-141221325	MSC	52	3068.25	ZBTB38	ZBTB	na	na
chr6:44140789-44206065	RMS_FP	53	2117.58	SLC29A1	na	na	Rhabdomyosarcoma
chr11:65158391-65198038	RMS_FN	53	2280.62	NEAT1	na	na	Rhabdomyosarcoma
chr18:44038395-44266655	Ewing_Primary_Tumor	53	1969.17	LOXHD1	na	na	Ewing sarcoma
chr8:38644075-38806383	NB_Mesenchymal	53	3103	PLEKHA2	na	na	Neuroblastoma
chr2:36564687-36738334	EWSR1::FLI1-KD	53	2653.5	CRIM1	na	na	na
chr12:124840834-125098536	Ewing	53	2306.15	NCOR2	MYB	na	Ewing sarcoma
chr21:30501700-30632181	MSC-EWSR1::FLI1	53	2849.5	NCRNA00189	na	na	Ewing sarcoma
chr1:23849495-23947144	Control	53	2098.55	ID3	bHLH	na	na
chr1:23849495-23947144	Control	53	2098.55	MDS2	na	na	na
chr15:39095161-39192065	NB_Intermediate	53	1405.5	C15ORF53	na	na	Neuroblastoma
chr12:51745227-51835311	NB_Noradrenergic	53	1668.16	GALNT6	na	na	Neuroblastoma
chr12:51745227-51835311	NB_Noradrenergic	53	1668.16	SLC4A8	na	na	Neuroblastoma
chr9:130248005-130352924	MSC	53	2965.25	FAM129B	na	na	na
chr9:38640781-38738362	RMS_FP	54	2114.5	FAM201A	na	na	Rhabdomyosarcoma
chr10:73982389-74103034	RMS_FN	54	2268.88	ASCC1	na	na	Rhabdomyosarcoma
chr10:73982389-74103034	RMS_FN	54	2268.88	DDIT4	na	na	Rhabdomyosarcoma
chr10:73982389-74103034	RMS_FN	54	2268.88	DNAJB12	na	na	Rhabdomyosarcoma
chr21:15475825-15617030	Ewing_Primary_Tumor	54	1961.17	LIPI	na	na	Ewing sarcoma
chr21:15475825-15617030	Ewing_Primary_Tumor	54	1961.17	RBM11	na	na	Ewing sarcoma
chr17:73667034-73708621	NB_Mesenchymal	54	3099.5	SAP30BP	na	na	Neuroblastoma
chr1:23851062-23926964	EWSR1::FLI1-KD	54	2644	ID3	bHLH	na	na
chr7:5394234-5492811	Ewing	54	2297.15	TNRC18	na	na	Ewing sarcoma
chr11:65183526-65223226	MSC-EWSR1::FLI1	54	2838.5	MIR612	na	na	Ewing sarcoma
chr11:65183526-65223226	MSC-EWSR1::FLI1	54	2838.5	NEAT1	na	na	Ewing sarcoma
chr3:134026822-134131432	Control	54	2069.73	AMOTL2	na	na	na
chr13:36022283-36145103	NB_Intermediate	54	1405	MAB21L1	na	3.84523e-10	Neuroblastoma
chr5:139009993-139168045	NB_Noradrenergic	54	1657.47	CXXC5	na	na	Neuroblastoma
chr5:139009993-139168045	NB_Noradrenergic	54	1657.47	PSD2	na	na	Neuroblastoma
chr8:23144904-23275742	MSC	54	2951.25	LOXL2	na	na	na
chr1:6306375-6438779	RMS_FP	55	2089.25	ACOT7	na	na	Rhabdomyosarcoma
chr1:6306375-6438779	RMS_FP	55	2089.25	GPR153	na	na	Rhabdomyosarcoma
chr10:104352347-104442413	RMS_FN	55	2261	TRIM8	na	na	Rhabdomyosarcoma
chr15:40314125-40414609	Ewing_Primary_Tumor	55	1900.83	BMF	na	na	Ewing sarcoma
chr15:40314125-40414609	Ewing_Primary_Tumor	55	1900.83	SRP14	na	na	Ewing sarcoma
chr2:40567701-40685589	NB_Mesenchymal	55	3096.5	SLC8A1	na	na	Neuroblastoma
chr2:238029361-238233655	EWSR1::FLI1-KD	55	2641.17	COL6A3	na	na	na
chr2:238029361-238233655	EWSR1::FLI1-KD	55	2641.17	COPS8	na	na	na
chr2:238029361-238233655	EWSR1::FLI1-KD	55	2641.17	MLPH	na	na	na
chr1:201445218-201578508	Ewing	55	2291.15	CSRP1	na	na	Ewing sarcoma
chr1:201445218-201578508	Ewing	55	2291.15	RPS10P7	na	na	Ewing sarcoma
chr18:46427862-46495480	MSC-EWSR1::FLI1	55	2792.5	SMAD7	MH1	na	Ewing sarcoma
chr7:137504344-137696486	Control	55	2056.27	CREB3L2	TF_bZIP	na	na
chr7:137504344-137696486	Control	55	2056.27	DGKI	na	na	na
chr11:95768716-96077746	NB_Intermediate	55	1404	MIR1260B	na	na	Neuroblastoma
chr6:43734900-44066494	NB_Noradrenergic	55	1649.37	C6ORF223	na	na	Neuroblastoma
chr6:43734900-44066494	NB_Noradrenergic	55	1649.37	LOC100132354	na	na	Neuroblastoma
chr6:43734900-44066494	NB_Noradrenergic	55	1649.37	MRPL14	na	na	Neuroblastoma
chr6:43734900-44066494	NB_Noradrenergic	55	1649.37	VEGFA	na	na	Neuroblastoma
chr5:149826060-149949473	MSC	55	2879	NDST1	na	na	na
chr3:49481112-49577916	RMS_FP	56	2082.92	DAG1	na	na	Rhabdomyosarcoma
chr2:218458356-218579324	RMS_FN	56	2245.5	DIRC3	na	na	Rhabdomyosarcoma
chr2:218458356-218579324	RMS_FN	56	2245.5	TNS1	na	na	Rhabdomyosarcoma
chr11:65182821-65223262	Ewing_Primary_Tumor	56	1873.67	MIR612	na	na	Ewing sarcoma
chr11:65182821-65223262	Ewing_Primary_Tumor	56	1873.67	NEAT1	na	na	Ewing sarcoma
chr19:39125441-39226080	NB_Mesenchymal	56	3092	ACTN4	na	na	Neuroblastoma
chr6:158390356-158510338	EWSR1::FLI1-KD	56	2635.33	SYNJ2	na	na	na
chr6:26109201-26182414	Ewing	56	2285.7	HIST1H1E	na	na	Ewing sarcoma
chr6:26109201-26182414	Ewing	56	2285.7	HIST1H2AC	na	na	Ewing sarcoma
chr6:26109201-26182414	Ewing	56	2285.7	HIST1H2BD	na	na	Ewing sarcoma
chr6:26109201-26182414	Ewing	56	2285.7	HIST1H2BE	na	na	Ewing sarcoma
chr18:3579249-3628158	MSC-EWSR1::FLI1	56	2755.5	FLJ35776	na	na	Ewing sarcoma
chr7:47293175-47733688	Control	56	2051.38	C7ORF65	na	na	na
chr7:47293175-47733688	Control	56	2051.38	PKD1L1	na	na	na
chr7:47293175-47733688	Control	56	2051.38	TNS3	na	na	na
chr9:132145052-132270632	NB_Intermediate	56	1401.25	C9ORF106	na	na	Neuroblastoma
chr9:132145052-132270632	NB_Intermediate	56	1401.25	C9ORF50	na	na	Neuroblastoma
chr9:132145052-132270632	NB_Intermediate	56	1401.25	METTL11A	na	na	Neuroblastoma
chr22:36211722-36463488	NB_Noradrenergic	56	1630.95	RBFOX2	na	na	Neuroblastoma
chr3:134026976-134125851	MSC	56	2863.5	AMOTL2	na	na	na
chr14:74189821-74276870	RMS_FP	57	2082	C14ORF43	na	na	Rhabdomyosarcoma
chr13:114740472-114994788	RMS_FN	57	2241	RASA3	na	na	Rhabdomyosarcoma
chr8:26417426-26561838	Ewing_Primary_Tumor	57	1868.33	DPYSL2	na	na	Ewing sarcoma
chr7:130555556-130613149	NB_Mesenchymal	57	3085	LOC646329	na	na	Neuroblastoma
chr7:83642921-83849199	EWSR1::FLI1-KD	57	2617	SEMA3A	na	na	na
chr15:77987770-78186163	Ewing	57	2242.85	LINGO1	na	na	Ewing sarcoma
chr15:77987770-78186163	Ewing	57	2242.85	LOC645752	na	na	Ewing sarcoma
chr1:218626020-218673730	MSC-EWSR1::FLI1	57	2677	TGFB2	na	na	Ewing sarcoma
chr4:169328976-169852810	Control	57	2050.55	DDX60L	na	na	na
chr4:169328976-169852810	Control	57	2050.55	PALLD	na	na	na
chr2:47181833-47322690	NB_Intermediate	57	1382.25	C2ORF61	na	na	Neuroblastoma
chr2:47181833-47322690	NB_Intermediate	57	1382.25	MCFD2	na	na	Neuroblastoma
chr3:128165947-128218633	NB_Noradrenergic	57	1607.32	DNAJB8	na	na	Neuroblastoma
chr3:128165947-128218633	NB_Noradrenergic	57	1607.32	GATA2	zf-GATA	1.22838e-24	Neuroblastoma
chr7:130551098-130617646	MSC	57	2857.5	LOC646329	na	na	na
chr19:39339025-39391015	RMS_FP	58	2069.5	RINL	na	na	Rhabdomyosarcoma
chr19:39339025-39391015	RMS_FP	58	2069.5	SIRT2	na	na	Rhabdomyosarcoma
chr19:46876274-46994258	RMS_FN	58	2229.88	CCDC8	na	na	Rhabdomyosarcoma
chr19:46876274-46994258	RMS_FN	58	2229.88	PNMAL1	na	na	Rhabdomyosarcoma
chr4:40175113-40267709	Ewing_Primary_Tumor	58	1858.5	RHOH	na	na	Ewing sarcoma
chr4:174398154-174462324	NB_Mesenchymal	58	3070.5	HAND2	bHLH	5.67141e-102	Neuroblastoma
chr10:16983416-17166430	EWSR1::FLI1-KD	58	2613.5	CUBN	na	na	na
chr10:16983416-17166430	EWSR1::FLI1-KD	58	2613.5	RSU1	na	na	na
chr10:16983416-17166430	EWSR1::FLI1-KD	58	2613.5	TRDMT1	na	na	na
chr7:90215743-90471801	Ewing	58	2239.05	CDK14	na	na	Ewing sarcoma
chr15:45001925-45030679	MSC-EWSR1::FLI1	58	2661	TRIM69	na	na	Ewing sarcoma
chr2:47164268-47326569	Control	58	2040.52	C2ORF61	na	na	na
chr2:47164268-47326569	Control	58	2040.52	CALM2	na	na	na
chr2:47164268-47326569	Control	58	2040.52	MCFD2	na	na	na
chr2:47164268-47326569	Control	58	2040.52	TTC7A	na	na	na
chr20:60914767-60970612	NB_Intermediate	58	1376.5	LAMA5	na	na	Neuroblastoma
chr11:117297231-117693208	NB_Noradrenergic	58	1584.11	CEP164	na	na	Neuroblastoma
chr11:117297231-117693208	NB_Noradrenergic	58	1584.11	DSCAML1	na	na	Neuroblastoma
chr15:67356717-67493777	MSC	58	2857.25	SMAD3	MH1	na	na
chr1:27722111-27777575	RMS_FP	59	2048.67	GPR3	na	na	Rhabdomyosarcoma
chr2:85924295-86041421	RMS_FN	59	2193.25	ATOH8	bHLH	na	Rhabdomyosarcoma
chr2:85924295-86041421	RMS_FN	59	2193.25	GNLY	na	na	Rhabdomyosarcoma
chr14:37103303-37155875	Ewing_Primary_Tumor	59	1840	PAX9	PAX	na	Ewing sarcoma
chr9:37900634-38080129	NB_Mesenchymal	59	3054.5	MCART1	na	na	Neuroblastoma
chr9:37900634-38080129	NB_Mesenchymal	59	3054.5	SHB	na	na	Neuroblastoma
chr17:55925894-56035303	EWSR1::FLI1-KD	59	2549.17	CUEDC1	na	na	na
chr8:127384292-127448305	Ewing	59	2234.1	FAM84B	na	na	Ewing sarcoma
chr18:3245119-3306501	MSC-EWSR1::FLI1	59	2646.5	MYL12B	na	na	Ewing sarcoma
chr3:171755765-172116129	Control	59	2028.2	FNDC3B	na	na	na
chr3:171755765-172116129	Control	59	2028.2	GHSR	na	na	na
chr3:171755765-172116129	Control	59	2028.2	TNFSF10	na	na	na
chr1:163075055-163186849	NB_Intermediate	59	1362.5	RGS5	na	na	Neuroblastoma
chr1:163037363-163187887	NB_Noradrenergic	59	1583.89	RGS5	na	na	Neuroblastoma
chr19:47339510-47495022	MSC	59	2856.75	GRLF1	na	na	na
chr18:3580681-3626550	RMS_FP	60	2033.67	FLJ35776	na	na	Rhabdomyosarcoma
chr9:126983156-127120484	RMS_FN	60	2172.88	LOC100129034	na	na	Rhabdomyosarcoma
chr9:126983156-127120484	RMS_FN	60	2172.88	NEK6	na	na	Rhabdomyosarcoma
chr10:71619206-71735082	Ewing_Primary_Tumor	60	1827.5	COL13A1	na	na	Ewing sarcoma
chr10:71619206-71735082	Ewing_Primary_Tumor	60	1827.5	H2AFY2	na	na	Ewing sarcoma
chr1:68140119-68322144	NB_Mesenchymal	60	3029	GADD45A	na	na	Neuroblastoma
chr1:68140119-68322144	NB_Mesenchymal	60	3029	GNG12	na	na	Neuroblastoma
chr1:201416696-201625692	EWSR1::FLI1-KD	60	2536.83	CSRP1	na	na	na
chr1:201416696-201625692	EWSR1::FLI1-KD	60	2536.83	NAV1	na	na	na
chr1:201416696-201625692	EWSR1::FLI1-KD	60	2536.83	PHLDA3	na	na	na
chr1:201416696-201625692	EWSR1::FLI1-KD	60	2536.83	RPS10P7	na	na	na
chr11:122924563-123179721	Ewing	60	2216.15	ASAM	na	na	Ewing sarcoma
chr11:122924563-123179721	Ewing	60	2216.15	HSPA8	na	na	Ewing sarcoma
chr10:17217218-17281650	MSC-EWSR1::FLI1	60	2610	TRDMT1	na	na	Ewing sarcoma
chr10:17217218-17281650	MSC-EWSR1::FLI1	60	2610	VIM	na	na	Ewing sarcoma
chr2:28446737-28693657	Control	60	2017.16	FOSL2	TF_bZIP	na	na
chr2:28446737-28693657	Control	60	2017.16	PLB1	na	na	na
chr8:102053556-102220991	NB_Intermediate	60	1357.25	FLJ42969	na	na	Neuroblastoma
chr8:102053556-102220991	NB_Intermediate	60	1357.25	ZNF706	Others	na	Neuroblastoma
chr11:65236673-65284649	NB_Noradrenergic	60	1580.95	MALAT1	na	na	Neuroblastoma
chr10:3780919-3950071	MSC	60	2853.25	KLF6	zf-C2H2	na	na
chr16:1059537-1111409	RMS_FP	61	2024.42	LOC146336	na	na	Rhabdomyosarcoma
chr16:1059537-1111409	RMS_FP	61	2024.42	SSTR5	na	na	Rhabdomyosarcoma
chr11:17692919-17773578	RMS_FN	61	2158.25	MYOD1	bHLH	3.94057e-113	Rhabdomyosarcoma
chr3:190013224-190124485	Ewing_Primary_Tumor	61	1815.83	CLDN1	na	na	Ewing sarcoma
chr3:190013224-190124485	Ewing_Primary_Tumor	61	1815.83	CLDN16	na	na	Ewing sarcoma
chr9:130249607-130349300	NB_Mesenchymal	61	3027.5	FAM129B	na	na	Neuroblastoma
chr2:47181268-47322210	EWSR1::FLI1-KD	61	2523	C2ORF61	na	na	na
chr2:47181268-47322210	EWSR1::FLI1-KD	61	2523	MCFD2	na	na	na
chr2:66637121-66835904	Ewing	61	2212.55	MEIS1	Homeobox	na	Ewing sarcoma
chr17:38570028-38717913	MSC-EWSR1::FLI1	61	2607.5	IGFBP4	na	na	Ewing sarcoma
chr1:156415596-156488320	Control	61	1997.93	MEF2D	SRF	na	na
chr14:51386663-51504055	NB_Intermediate	61	1356.5	PYGL	na	na	Neuroblastoma
chr18:53038700-53258305	NB_Noradrenergic	61	1579.68	TCF4	bHLH	2.12211e-06	Neuroblastoma
chr12:27651344-27836591	MSC	61	2840	PPFIBP1	na	na	na
chr6:169531304-169596956	RMS_FP	62	2013.92	THBS2	na	na	Rhabdomyosarcoma
chr6:169531304-169596956	RMS_FP	62	2013.92	WDR27	na	na	Rhabdomyosarcoma
chr16:85454084-85707840	RMS_FN	62	2156.75	KIAA0182	na	na	Rhabdomyosarcoma
chr20:4131728-4249467	Ewing_Primary_Tumor	62	1806	ADRA1D	na	na	Ewing sarcoma
chr20:4131728-4249467	Ewing_Primary_Tumor	62	1806	LOC728228	na	na	Ewing sarcoma
chr15:96805495-96901443	NB_Mesenchymal	62	3014	NR2F2	RXR-like	na	Neuroblastoma
chr12:109192770-109254745	EWSR1::FLI1-KD	62	2513.83	SSH1	na	na	na
chr21:46310004-46365688	Ewing	62	2207.8	ITGB2	na	na	Ewing sarcoma
chr5:151038160-151125814	MSC-EWSR1::FLI1	62	2597.5	SPARC	na	na	Ewing sarcoma
chr9:37897231-38084648	Control	62	1991.96	MCART1	na	na	na
chr9:37897231-38084648	Control	62	1991.96	SHB	na	na	na
chr16:70710663-70805065	NB_Intermediate	62	1354.75	LOC100130894	na	na	Neuroblastoma
chr16:70710663-70805065	NB_Intermediate	62	1354.75	MTSS1L	na	na	Neuroblastoma
chr17:48894544-49053962	NB_Noradrenergic	62	1568.32	TOB1	na	na	Neuroblastoma
chr17:48894544-49053962	NB_Noradrenergic	62	1568.32	WFIKKN2	na	na	Neuroblastoma
chr5:34560404-34772394	MSC	62	2840	RAI14	na	na	na
chr20:48726300-48789505	RMS_FP	63	2000.33	TMEM189-UBE2V1	na	na	Rhabdomyosarcoma
chr20:48726300-48789505	RMS_FP	63	2000.33	UBE2V1	na	na	Rhabdomyosarcoma
chr16:85106331-85437646	RMS_FN	63	2152.38	FAM92B	na	na	Rhabdomyosarcoma
chr16:85106331-85437646	RMS_FN	63	2152.38	KIAA0182	na	na	Rhabdomyosarcoma
chr16:85106331-85437646	RMS_FN	63	2152.38	LOC400548	na	na	Rhabdomyosarcoma
chr20:1781170-1947424	Ewing_Primary_Tumor	63	1787.67	PDYN	na	na	Ewing sarcoma
chr20:1781170-1947424	Ewing_Primary_Tumor	63	1787.67	SIRPA	na	na	Ewing sarcoma
chr3:45020848-45227523	NB_Mesenchymal	63	2971	CDCP1	na	na	Neuroblastoma
chr3:45020848-45227523	NB_Mesenchymal	63	2971	CLEC3B	na	na	Neuroblastoma
chr1:65346420-65451194	EWSR1::FLI1-KD	63	2489.83	JAK1	na	na	na
chr10:32558824-32707858	Ewing	63	2195.55	EPC1	na	na	Ewing sarcoma
chr1:156066239-156101241	MSC-EWSR1::FLI1	63	2576.5	LMNA	na	na	Ewing sarcoma
chr15:60632049-60734912	Control	63	1961.7	ANXA2	na	na	na
chr18:53052164-53258093	NB_Intermediate	63	1353.75	TCF4	bHLH	2.12211e-06	Neuroblastoma
chr9:119771197-120202184	NB_Noradrenergic	63	1543.42	ASTN2	na	na	Neuroblastoma
chr9:119771197-120202184	NB_Noradrenergic	63	1543.42	SNORA70C	na	na	Neuroblastoma
chr12:63077017-63193347	MSC	63	2831.75	MIRLET7I	na	na	na
chr2:200842849-201257661	RMS_FP	64	1995.42	C2ORF60	na	na	Rhabdomyosarcoma
chr2:200842849-201257661	RMS_FP	64	1995.42	SPATS2L	na	na	Rhabdomyosarcoma
chr14:75399178-75456508	RMS_FN	64	2125.12	PGF	na	na	Rhabdomyosarcoma
chr14:75399178-75456508	RMS_FN	64	2125.12	RPS6KL1	na	na	Rhabdomyosarcoma
chr1:10651157-10863506	Ewing_Primary_Tumor	64	1751.17	CASZ1	Others	na	Ewing sarcoma
chr11:12694701-12935160	NB_Mesenchymal	64	2948	TEAD1	TEA	na	Neuroblastoma
chr10:95136330-95263129	EWSR1::FLI1-KD	64	2475.17	MYOF	na	na	na
chr9:15824135-15892327	Ewing	64	2192.2	C9ORF93	na	na	Ewing sarcoma
chr2:189936370-190052245	MSC-EWSR1::FLI1	64	2573	MIR3129	na	na	Ewing sarcoma
chr15:96843124-96939061	Control	64	1960.14	NR2F2	RXR-like	na	na
chr7:92297390-92479228	NB_Intermediate	64	1350.75	CDK6	na	0.000102643	Neuroblastoma
chr17:71250730-71376288	NB_Noradrenergic	64	1541.53	CDC42EP4	na	0.000437191	Neuroblastoma
chr1:39541279-39682882	MSC	64	2831.5	MACF1	na	na	na
chr1:39541279-39682882	MSC	64	2831.5	NDUFS5	na	na	na
chr11:65237563-65278217	RMS_FP	65	1915.67	MALAT1	na	na	Rhabdomyosarcoma
chr19:39125498-39226121	RMS_FN	65	2112.75	ACTN4	na	na	Rhabdomyosarcoma
chr14:69180684-69289964	Ewing_Primary_Tumor	65	1750.33	C14ORF181	na	na	Ewing sarcoma
chr14:69180684-69289964	Ewing_Primary_Tumor	65	1750.33	ZFP36L1	zf-CCCH	na	Ewing sarcoma
chr7:47513802-47735116	NB_Mesenchymal	65	2908	C7ORF65	na	na	Neuroblastoma
chr7:47513802-47735116	NB_Mesenchymal	65	2908	TNS3	na	na	Neuroblastoma
chr2:85955625-86042233	EWSR1::FLI1-KD	65	2467.83	ATOH8	bHLH	na	na
chr11:16293413-16445237	Ewing	65	2181.85	SOX6	HMG	na	Ewing sarcoma
chr4:40172975-40267547	MSC-EWSR1::FLI1	65	2570	RHOH	na	na	Ewing sarcoma
chr20:30237273-30358529	Control	65	1924.61	BCL2L1	na	na	na
chr20:30237273-30358529	Control	65	1924.61	COX4I2	na	na	na
chr20:30237273-30358529	Control	65	1924.61	TPX2	na	na	na
chr15:63026125-63282170	NB_Intermediate	65	1348.5	MIR190	na	na	Neuroblastoma
chr1:50493203-50680730	NB_Noradrenergic	65	1524.89	ELAVL4	na	na	Neuroblastoma
chr7:22589207-22717218	MSC	65	2826.25	IL6	na	na	na
chr7:22589207-22717218	MSC	65	2826.25	MGC87042	na	na	na
chr15:93111960-93227165	RMS_FP	66	1880.58	FAM174B	na	na	Rhabdomyosarcoma
chr15:93111960-93227165	RMS_FP	66	1880.58	LOC100144604	na	na	Rhabdomyosarcoma
chr8:29576914-29747389	RMS_FN	66	2106.5	C8ORF75	na	na	Rhabdomyosarcoma
chr8:29576914-29747389	RMS_FN	66	2106.5	LOC286135	na	na	Rhabdomyosarcoma
chr1:156034454-156117321	Ewing_Primary_Tumor	66	1745.17	LMNA	na	na	Ewing sarcoma
chr1:156034454-156117321	Ewing_Primary_Tumor	66	1745.17	MEX3A	na	na	Ewing sarcoma
chr2:190190241-190311360	NB_Mesenchymal	66	2894	WDR75	na	na	Neuroblastoma
chr20:45884608-46021844	EWSR1::FLI1-KD	66	2456.33	LOC100131496	na	na	na
chr20:45884608-46021844	EWSR1::FLI1-KD	66	2456.33	ZMYND8	na	na	na
chr7:115773539-115931983	Ewing	66	2159.3	TES	na	na	Ewing sarcoma
chr11:34057350-34108857	MSC-EWSR1::FLI1	66	2570	CAPRIN1	na	na	Ewing sarcoma
chr12:108997889-109146088	Control	66	1923.21	CORO1C	na	na	na
chr12:108997889-109146088	Control	66	1923.21	SELPLG	na	na	na
chr12:108997889-109146088	Control	66	1923.21	TMEM119	na	na	na
chr17:55910293-56034604	NB_Intermediate	66	1341.25	CUEDC1	na	0.000318685	Neuroblastoma
chr17:55910293-56034604	NB_Intermediate	66	1341.25	MRPS23	na	na	Neuroblastoma
chr4:151483114-151528377	NB_Noradrenergic	66	1512.05	MAB21L2	na	1.88448e-05	Neuroblastoma
chr4:95363381-95601258	MSC	66	2817	PDLIM5	na	na	na
chr1:213118037-213167511	RMS_FP	67	1868.25	VASH2	na	na	Rhabdomyosarcoma
chr1:156426154-156503954	RMS_FN	67	2098.75	MEF2D	SRF	na	Rhabdomyosarcoma
chr16:81476780-81790906	Ewing_Primary_Tumor	67	1731.67	CMIP	na	na	Ewing sarcoma
chr16:81476780-81790906	Ewing_Primary_Tumor	67	1731.67	PLCG2	na	na	Ewing sarcoma
chr1:162573871-162739320	NB_Mesenchymal	67	2871	DDR2	na	na	Neuroblastoma
chr8:23147455-23224652	EWSR1::FLI1-KD	67	2445.33	R3HCC1	na	na	na
chr15:40303180-40408384	Ewing	67	2151.95	BMF	na	na	Ewing sarcoma
chr15:40303180-40408384	Ewing	67	2151.95	SRP14	na	na	Ewing sarcoma
chr17:75280921-75442951	MSC-EWSR1::FLI1	67	2561	MIR4316	na	na	Ewing sarcoma
chr17:75280921-75442951	MSC-EWSR1::FLI1	67	2561	2009-09-01	na	na	Ewing sarcoma
chr1:8035447-8300499	Control	67	1921.98	ERRFI1	na	na	na
chr1:8035447-8300499	Control	67	1921.98	SLC45A1	na	na	na
chr14:77452053-77543676	NB_Intermediate	67	1340.75	C14ORF4	na	na	Neuroblastoma
chr11:43911828-44059816	NB_Noradrenergic	67	1510.21	C11ORF96	na	na	Neuroblastoma
chr11:43911828-44059816	NB_Noradrenergic	67	1510.21	LOC729799	na	na	Neuroblastoma
chr2:9281028-9474968	MSC	67	2801	ASAP2	na	na	na
chr16:85136322-85210713	RMS_FP	68	1867.67	FAM92B	na	na	Rhabdomyosarcoma
chr16:85136322-85210713	RMS_FP	68	1867.67	LOC400548	na	na	Rhabdomyosarcoma
chr3:50245977-50312078	RMS_FN	68	2089.5	GNAI2	na	na	Rhabdomyosarcoma
chr3:50245977-50312078	RMS_FN	68	2089.5	SEMA3B	na	na	Rhabdomyosarcoma
chr16:23062914-23225380	Ewing_Primary_Tumor	68	1731.5	SCNN1G	na	na	Ewing sarcoma
chr16:23062914-23225380	Ewing_Primary_Tumor	68	1731.5	USP31	na	na	Ewing sarcoma
chr10:95130085-95272873	NB_Mesenchymal	68	2866.5	MYOF	na	na	Neuroblastoma
chr1:36785387-36874697	EWSR1::FLI1-KD	68	2439	STK40	na	na	na
chr14:22834182-23054657	Ewing	68	2151.75	DAD1	na	na	Ewing sarcoma
chr11:114150909-114193705	MSC-EWSR1::FLI1	68	2541.5	NNMT	na	na	Ewing sarcoma
chr12:120649482-120731766	Control	68	1912.93	PXN	na	na	na
chr12:120649482-120731766	Control	68	1912.93	RPLP0	na	na	na
chr12:120649482-120731766	Control	68	1912.93	SIRT4	na	na	na
chr9:137208353-137349072	NB_Intermediate	68	1340.5	RXRA	RXR-like	na	Neuroblastoma
chr22:46431135-46520253	NB_Noradrenergic	68	1508.79	C22ORF26	na	na	Neuroblastoma
chr22:46431135-46520253	NB_Noradrenergic	68	1508.79	LOC100271722	na	na	Neuroblastoma
chr22:46431135-46520253	NB_Noradrenergic	68	1508.79	LOC400931	na	na	Neuroblastoma
chr22:46431135-46520253	NB_Noradrenergic	68	1508.79	MIRLET7A3	na	na	Neuroblastoma
chr1:214510362-214758914	MSC	68	2769.25	PTPN14	na	na	na
chr1:214510362-214758914	MSC	68	2769.25	SMYD2	na	na	na
chr14:61934945-62095580	RMS_FP	69	1863.83	HIF1A	Others	na	Rhabdomyosarcoma
chr7:47445521-47692147	RMS_FN	69	2076.75	C7ORF69	na	na	Rhabdomyosarcoma
chr7:47445521-47692147	RMS_FN	69	2076.75	TNS3	na	na	Rhabdomyosarcoma
chr15:69337215-69439002	Ewing_Primary_Tumor	69	1724.5	NCRNA00277	na	na	Ewing sarcoma
chr15:60635662-60740708	NB_Mesenchymal	69	2865.5	ANXA2	na	na	Neuroblastoma
chr5:75934066-76039072	EWSR1::FLI1-KD	69	2419.33	NCRUPAR	na	na	na
chr1:199103973-199174921	Ewing	69	2149.85	MIR181A1	na	na	Ewing sarcoma
chr2:216357934-216423590	MSC-EWSR1::FLI1	69	2540	FN1	na	na	Ewing sarcoma
chr2:54562359-54902183	Control	69	1905.71	RPL23AP32	na	na	na
chr2:54562359-54902183	Control	69	1905.71	SPTBN1	na	na	na
chr2:189832051-189891353	NB_Intermediate	69	1339	MIR1245	na	na	Neuroblastoma
chr2:189832051-189891353	NB_Intermediate	69	1339	MIR3606	na	na	Neuroblastoma
chr15:74468235-74616107	NB_Noradrenergic	69	1506.74	CCDC33	na	na	Neuroblastoma
chr15:74468235-74616107	NB_Noradrenergic	69	1506.74	STRA6	na	na	Neuroblastoma
chr5:151038060-151132262	MSC	69	2761	ATOX1	na	na	na
chr5:151038060-151132262	MSC	69	2761	SPARC	na	na	na
chr22:29445701-29553028	RMS_FP	70	1837	EMID1	na	na	Rhabdomyosarcoma
chr22:29445701-29553028	RMS_FP	70	1837	KREMEN1	na	na	Rhabdomyosarcoma
chr14:61081753-61131552	RMS_FN	70	2046.88	SIX1	Homeobox	na	Rhabdomyosarcoma
chr19:34706145-34859889	Ewing_Primary_Tumor	70	1720.5	GPI	na	na	Ewing sarcoma
chr19:34706145-34859889	Ewing_Primary_Tumor	70	1720.5	KIAA0355	na	na	Ewing sarcoma
chr18:55326681-55516822	NB_Mesenchymal	70	2855	ATP8B1	na	na	Neuroblastoma
chr9:114653827-114757461	EWSR1::FLI1-KD	70	2416.83	UGCG	na	na	na
chr10:26935847-27045695	Ewing	70	2135.2	LOC731789	na	na	Ewing sarcoma
chr10:26935847-27045695	Ewing	70	2135.2	PDSS1	na	na	Ewing sarcoma
chr14:74177997-74263617	MSC-EWSR1::FLI1	70	2538	C14ORF43	na	na	Ewing sarcoma
chr3:123303265-123605659	Control	70	1901.64	MYLK	na	na	na
chr3:123303265-123605659	Control	70	1901.64	PTPLB	na	na	na
chr15:66966851-67157284	NB_Intermediate	70	1333.75	SMAD6	MH1	na	Neuroblastoma
chr10:105246004-105621864	NB_Noradrenergic	70	1466.89	CALHM2	na	na	Neuroblastoma
chr10:105246004-105621864	NB_Noradrenergic	70	1466.89	NEURL	na	na	Neuroblastoma
chr10:105246004-105621864	NB_Noradrenergic	70	1466.89	SH3PXD2A	na	na	Neuroblastoma
chr5:172273765-172401799	MSC	70	2754	ERGIC1	na	na	na
chr5:172273765-172401799	MSC	70	2754	LOC100268168	na	na	na
chr22:46447217-46478119	RMS_FP	71	1836.33	C22ORF26	na	na	Rhabdomyosarcoma
chr22:46447217-46478119	RMS_FP	71	1836.33	LOC400931	na	na	Rhabdomyosarcoma
chrX:39921043-40043501	RMS_FN	71	2036.25	BCOR	na	na	Rhabdomyosarcoma
chr7:148393940-148664272	Ewing_Primary_Tumor	71	1713.67	CUL1	na	na	Ewing sarcoma
chr7:148393940-148664272	Ewing_Primary_Tumor	71	1713.67	EZH2	na	na	Ewing sarcoma
chr4:175113536-175144526	NB_Mesenchymal	71	2855	KIAA1712	na	na	Neuroblastoma
chr3:124463578-124620739	EWSR1::FLI1-KD	71	2414.83	ITGB5	na	na	na
chr3:124463578-124620739	EWSR1::FLI1-KD	71	2414.83	UMPS	na	na	na
chr2:183748456-183904985	Ewing	71	2129.4	FRZB	na	na	Ewing sarcoma
chr2:183748456-183904985	Ewing	71	2129.4	NCKAP1	na	na	Ewing sarcoma
chr12:120660234-120732500	MSC-EWSR1::FLI1	71	2535.5	PXN	na	na	Ewing sarcoma
chr1:8353129-8667129	Control	71	1895.45	RERE	zf-GATA	na	na
chr1:8353129-8667129	Control	71	1895.45	SLC45A1	na	na	na
chr6:142618312-142743172	NB_Intermediate	71	1300.5	GPR126	na	na	Neuroblastoma
chr17:76852074-77002422	NB_Noradrenergic	71	1461.53	LGALS3BP	na	4.41904e-05	Neuroblastoma
chr17:76852074-77002422	NB_Noradrenergic	71	1461.53	TIMP2	na	na	Neuroblastoma
chr3:99339046-99513914	MSC	71	2735.25	C3ORF26	na	na	na
chr3:99339046-99513914	MSC	71	2735.25	COL8A1	na	na	na
chr11:44574653-44650968	RMS_FP	72	1821.67	CD82	na	na	Rhabdomyosarcoma
chr11:2154013-2177764	RMS_FN	72	2031	IGF2	na	na	Rhabdomyosarcoma
chr11:2154013-2177764	RMS_FN	72	2031	MIR483	na	na	Rhabdomyosarcoma
chr14:74177913-74261920	Ewing_Primary_Tumor	72	1696.67	C14ORF43	na	na	Ewing sarcoma
chr14:74177913-74261920	Ewing_Primary_Tumor	72	1696.67	PNMA1	na	na	Ewing sarcoma
chr4:170020837-170206017	NB_Mesenchymal	72	2846	SH3RF1	na	na	Neuroblastoma
chr1:16437620-16518889	EWSR1::FLI1-KD	72	2395.83	EPHA2	na	na	na
chr10:120931345-121218196	Ewing	72	2122.1	GRK5	na	na	Ewing sarcoma
chr10:120931345-121218196	Ewing	72	2122.1	PRDX3	na	na	Ewing sarcoma
chr10:120931345-121218196	Ewing	72	2122.1	RGS10	na	na	Ewing sarcoma
chr20:21530760-21574586	MSC-EWSR1::FLI1	72	2525.5	NKX2-2	Homeobox	na	Ewing sarcoma
chr17:17565962-17871814	Control	72	1894.88	MIR33B	na	na	na
chr17:17565962-17871814	Control	72	1894.88	RAI1	na	na	na
chr17:17565962-17871814	Control	72	1894.88	SMCR5	na	na	na
chr17:17565962-17871814	Control	72	1894.88	SREBF1	bHLH	na	na
chr17:17565962-17871814	Control	72	1894.88	TOM1L2	na	na	na
chr17:17710784-17877047	NB_Intermediate	72	1274.25	SREBF1	bHLH	na	Neuroblastoma
chr17:17710784-17877047	NB_Intermediate	72	1274.25	TOM1L2	na	na	Neuroblastoma
chr4:119655996-119922143	NB_Noradrenergic	72	1461.11	SEC24D	na	na	Neuroblastoma
chr4:119655996-119922143	NB_Noradrenergic	72	1461.11	SYNPO2	na	na	Neuroblastoma
chr18:43302677-43464091	MSC	72	2725.25	SIGLEC15	na	na	na
chr1:234717473-234812367	RMS_FP	73	1800.08	IRF2BP2	na	na	Rhabdomyosarcoma
chr1:234717473-234812367	RMS_FP	73	1800.08	NCRNA00184	na	na	Rhabdomyosarcoma
chr7:2604124-2778248	RMS_FN	73	2026.88	TTYH3	na	na	Rhabdomyosarcoma
chrX:24996635-25102737	Ewing_Primary_Tumor	73	1682	ARX	Homeobox	na	Ewing sarcoma
chr16:75267295-75420380	NB_Mesenchymal	73	2829	BCAR1	na	na	Neuroblastoma
chr12:89701770-89789201	EWSR1::FLI1-KD	73	2377.5	DUSP6	na	na	na
chr2:224444868-224691287	Ewing	73	2122	AP1S3	na	na	Ewing sarcoma
chr2:224444868-224691287	Ewing	73	2122	SCG2	na	na	Ewing sarcoma
chr1:8868853-8966347	MSC-EWSR1::FLI1	73	2512	ENO1	na	na	Ewing sarcoma
chr18:3579010-3634488	Control	73	1883.04	FLJ35776	na	na	na
chr17:59350271-59435472	NB_Intermediate	73	1271.25	TBX2	T-box	4.54267e-06	Neuroblastoma
chr2:43329522-43589269	NB_Noradrenergic	73	1459.16	LOC100129726	na	na	Neuroblastoma
chr2:43329522-43589269	NB_Noradrenergic	73	1459.16	ZFP36L2	zf-CCCH	na	Neuroblastoma
chr1:243343875-243488751	MSC	73	2721.5	CEP170	na	na	na
chr1:243343875-243488751	MSC	73	2721.5	SDCCAG8	na	na	na
chr1:62745818-62853473	RMS_FP	74	1798.33	KANK4	na	na	Rhabdomyosarcoma
chr12:54365495-54383803	RMS_FN	74	2026.5	HOXC10	Homeobox	na	Rhabdomyosarcoma
chr12:54365495-54383803	RMS_FN	74	2026.5	HOXC11	Homeobox	na	Rhabdomyosarcoma
chr18:56505543-56738561	Ewing_Primary_Tumor	74	1681	SEC11C	na	na	Ewing sarcoma
chr18:56505543-56738561	Ewing_Primary_Tumor	74	1681	ZNF532	zf-C2H2	na	Ewing sarcoma
chr1:39552141-39759504	NB_Mesenchymal	74	2826	MACF1	na	na	Neuroblastoma
chr1:94484972-94659418	EWSR1::FLI1-KD	74	2361.67	ABCA4	na	na	na
chr8:37533171-37597901	Ewing	74	2119.4	ERLIN2	na	na	Ewing sarcoma
chr8:37533171-37597901	Ewing	74	2119.4	ZNF703	na	na	Ewing sarcoma
chr1:185613852-185706637	MSC-EWSR1::FLI1	74	2505.5	HMCN1	na	na	Ewing sarcoma
chr8:144973122-145058107	Control	74	1865.8	MIR661	na	na	na
chr8:144973122-145058107	Control	74	1865.8	PLEC	na	na	na
chr1:157961294-158056889	NB_Intermediate	74	1267.25	KIRREL	na	na	Neuroblastoma
chr11:1945981-2020792	NB_Noradrenergic	74	1445.42	LOC100133545	na	na	Neuroblastoma
chr11:1945981-2020792	NB_Noradrenergic	74	1445.42	MRPL23	na	na	Neuroblastoma
chr18:55393286-55526510	MSC	74	2720.5	ATP8B1	na	na	na
chr22:36713030-36792460	RMS_FP	75	1781.17	MYH9	na	na	Rhabdomyosarcoma
chr17_gl000205_random:84129-96485	RMS_FN	75	2005	MGC70870	na	na	Rhabdomyosarcoma
chr11:34049346-34152752	Ewing_Primary_Tumor	75	1678.83	CAPRIN1	na	na	Ewing sarcoma
chr11:34049346-34152752	Ewing_Primary_Tumor	75	1678.83	NAT10	na	na	Ewing sarcoma
chr4:151479011-151522982	NB_Mesenchymal	75	2809.5	MAB21L2	na	1.88448e-05	Neuroblastoma
chr6:52348209-52531573	EWSR1::FLI1-KD	75	2350	TRAM2	na	na	na
chr1:164525067-164676911	Ewing	75	2117.45	PBX1	Homeobox	na	Ewing sarcoma
chr4:87456640-87536085	MSC-EWSR1::FLI1	75	2504	PTPN13	na	na	Ewing sarcoma
chr4:7758497-7990949	Control	75	1864.95	AFAP1	na	na	na
chr4:7758497-7990949	Control	75	1864.95	AFAP1-AS1	na	na	na
chr17:48103494-48151162	NB_Intermediate	75	1260.25	ITGA3	na	na	Neuroblastoma
chr6:26168487-26260805	NB_Noradrenergic	75	1431.68	HIST1H2AE	na	na	Neuroblastoma
chr6:26168487-26260805	NB_Noradrenergic	75	1431.68	HIST1H2BF	na	na	Neuroblastoma
chr6:26168487-26260805	NB_Noradrenergic	75	1431.68	HIST1H2BG	na	na	Neuroblastoma
chr6:26168487-26260805	NB_Noradrenergic	75	1431.68	HIST1H3D	na	na	Neuroblastoma
chr6:26168487-26260805	NB_Noradrenergic	75	1431.68	HIST1H3E	na	na	Neuroblastoma
chr6:26168487-26260805	NB_Noradrenergic	75	1431.68	HIST1H4D	na	na	Neuroblastoma
chr6:26168487-26260805	NB_Noradrenergic	75	1431.68	HIST1H4F	na	na	Neuroblastoma
chr15:60635429-60720955	MSC	75	2716.25	ANXA2	na	na	na
chr1:2160201-2288093	RMS_FP	76	1774.08	LOC100129534	na	na	Rhabdomyosarcoma
chr1:2160201-2288093	RMS_FP	76	1774.08	MORN1	na	na	Rhabdomyosarcoma
chr7:2482707-2589910	RMS_FN	76	2001.12	LFNG	na	1.5758e-06	Rhabdomyosarcoma
chr7:29227301-29458815	Ewing_Primary_Tumor	76	1671.83	CHN2	na	6.64615e-05	Ewing sarcoma
chr2:238160770-238287681	NB_Mesenchymal	76	2807.5	COL6A3	na	na	Neuroblastoma
chr20:52481570-52579077	EWSR1::FLI1-KD	76	2348.5	SUMO1P1	na	na	na
chr1:61541037-61692969	Ewing	76	2105.6	NFIA	CTF/NFI	na	Ewing sarcoma
chr9:21495691-21617324	MSC-EWSR1::FLI1	76	2472.5	LOC554202	na	na	Ewing sarcoma
chr2:36555989-36818450	Control	76	1863.95	CRIM1	na	na	na
chr2:36555989-36818450	Control	76	1863.95	FEZ2	na	na	na
chr15:60632781-60777995	NB_Intermediate	76	1252.5	ANXA2	na	na	Neuroblastoma
chr18:52892724-53030594	NB_Noradrenergic	76	1416.53	TCF4	bHLH	2.12211e-06	Neuroblastoma
chr13:76189220-76409041	MSC	76	2664.75	LMO7	na	na	na
chr6:44616602-44703221	RMS_FP	77	1765.83	CDC5L	MYB	na	Rhabdomyosarcoma
chr2:218650062-218893843	RMS_FN	77	1984	DIRC3	na	na	Rhabdomyosarcoma
chr2:218650062-218893843	RMS_FN	77	1984	RUFY4	na	na	Rhabdomyosarcoma
chr2:218650062-218893843	RMS_FN	77	1984	TNS1	na	na	Rhabdomyosarcoma
chr4:87450452-87565066	Ewing_Primary_Tumor	77	1671.5	PTPN13	na	na	Ewing sarcoma
chr1:157961960-158058270	NB_Mesenchymal	77	2762	KIRREL	na	na	Neuroblastoma
chr14:77366452-77431917	EWSR1::FLI1-KD	77	2346.17	C14ORF166B	na	na	na
chr14:77366452-77431917	EWSR1::FLI1-KD	77	2346.17	C14ORF4	na	na	na
chr8:37622503-37752086	Ewing	77	2103.25	BRF2	na	na	Ewing sarcoma
chr8:37622503-37752086	Ewing	77	2103.25	GPR124	na	na	Ewing sarcoma
chr8:119010554-119133627	MSC-EWSR1::FLI1	77	2472.5	EXT1	na	na	Ewing sarcoma
chr1:21555388-21677677	Control	77	1860.38	ECE1	na	na	na
chr10:74002256-74135828	NB_Intermediate	77	1247.75	DDIT4	na	na	Neuroblastoma
chr10:74002256-74135828	NB_Intermediate	77	1247.75	DNAJB12	na	na	Neuroblastoma
chr10:43413077-43636083	NB_Noradrenergic	77	1406.89	RET	na	na	Neuroblastoma
chr12:66194615-66362475	MSC	77	2646.25	RPSAP52	na	na	na
chr4:3759678-3883013	RMS_FP	78	1757.42	ADRA2C	na	na	Rhabdomyosarcoma
chr4:3759678-3883013	RMS_FP	78	1757.42	LOC348926	na	na	Rhabdomyosarcoma
chr3:140774467-140835370	RMS_FN	78	1974.5	SPSB4	na	na	Rhabdomyosarcoma
chr18:55294942-55533085	Ewing_Primary_Tumor	78	1663.67	ATP8B1	na	na	Ewing sarcoma
chr18:55294942-55533085	Ewing_Primary_Tumor	78	1663.67	NARS	na	na	Ewing sarcoma
chr11:12169460-12259759	NB_Mesenchymal	78	2750.5	MICAL2	na	na	Neuroblastoma
chr8:26428448-26529036	EWSR1::FLI1-KD	78	2342	DPYSL2	na	na	na
chr1:241669768-241775965	Ewing	78	2098.7	FH	na	na	Ewing sarcoma
chr1:241669768-241775965	Ewing	78	2098.7	KMO	na	na	Ewing sarcoma
chr11:74077963-74190765	MSC-EWSR1::FLI1	78	2470	KCNE3	na	na	Ewing sarcoma
chr11:74077963-74190765	MSC-EWSR1::FLI1	78	2470	PGM2L1	na	na	Ewing sarcoma
chr7:130555194-130797377	Control	78	1846.7	FLJ43663	na	na	na
chr7:130555194-130797377	Control	78	1846.7	LOC646329	na	na	na
chr7:130555194-130797377	Control	78	1846.7	MIR29B1	na	na	na
chr13:80193151-80267243	NB_Intermediate	78	1244	NDFIP2	na	na	Neuroblastoma
chr12:39681145-39859991	NB_Noradrenergic	78	1404.74	KIF21A	na	na	Neuroblastoma
chr3:106392034-106496269	MSC	78	2641.75	LOC100302640	na	na	na
chr9:133524778-133566151	RMS_FP	79	1749.92	PRDM12	zf-C2H2	na	Rhabdomyosarcoma
chr6:44153771-44223290	RMS_FN	79	1971.38	SLC29A1	na	na	Rhabdomyosarcoma
chr6:110597796-110690807	Ewing_Primary_Tumor	79	1641	C6ORF186	na	na	Ewing sarcoma
chr4:157805041-157904367	NB_Mesenchymal	79	2743	PDGFC	na	na	Neuroblastoma
chr16:70709768-70813738	EWSR1::FLI1-KD	79	2339.33	LOC100130894	na	na	na
chr16:70709768-70813738	EWSR1::FLI1-KD	79	2339.33	MTSS1L	na	na	na
chr5:16709464-16976121	Ewing	79	2068.3	MYO10	na	na	Ewing sarcoma
chr9:132692455-132762215	MSC-EWSR1::FLI1	79	2469.5	FNBP1	na	na	Ewing sarcoma
chr1:19663789-19860438	Control	79	1845.36	CAPZB	na	na	na
chr1:19663789-19860438	Control	79	1845.36	PQLC2	na	na	na
chr12:76016110-76289615	NB_Intermediate	79	1234.25	KRR1	na	na	Neuroblastoma
chr12:76016110-76289615	NB_Intermediate	79	1234.25	PHLDA1	na	na	Neuroblastoma
chr9:14053948-14329285	NB_Noradrenergic	79	1386.05	NFIB	CTF/NFI	na	Neuroblastoma
chr11:131878472-132000614	MSC	79	2609.25	NTM	na	na	na
chr1:201332392-201482624	RMS_FP	80	1748.67	CSRP1	na	na	Rhabdomyosarcoma
chr1:201332392-201482624	RMS_FP	80	1748.67	PHLDA3	na	na	Rhabdomyosarcoma
chr1:201332392-201482624	RMS_FP	80	1748.67	TNNI1	na	na	Rhabdomyosarcoma
chr1:201332392-201482624	RMS_FP	80	1748.67	TNNT2	na	na	Rhabdomyosarcoma
chr2:47180457-47326588	RMS_FN	80	1958.88	C2ORF61	na	na	Rhabdomyosarcoma
chr2:47180457-47326588	RMS_FN	80	1958.88	MCFD2	na	na	Rhabdomyosarcoma
chr2:47180457-47326588	RMS_FN	80	1958.88	TTC7A	na	na	Rhabdomyosarcoma
chr10:115739096-115838021	Ewing_Primary_Tumor	80	1631.5	ADRB1	na	na	Ewing sarcoma
chr7:47793652-47868484	NB_Mesenchymal	80	2733.5	C7ORF69	na	na	Neuroblastoma
chr7:18529695-18631966	EWSR1::FLI1-KD	80	2327.67	HDAC9	na	na	na
chr1:201208526-201333385	Ewing	80	2066.85	PKP1	na	na	Ewing sarcoma
chr21:46327292-46361695	MSC-EWSR1::FLI1	80	2465.5	ITGB2	na	na	Ewing sarcoma
chr16:70664758-70824087	Control	80	1841.5	LOC100130894	na	na	na
chr16:70664758-70824087	Control	80	1841.5	MTSS1L	na	na	na
chr15:40327636-40401981	NB_Intermediate	80	1233.75	BMF	na	na	Neuroblastoma
chr15:40327636-40401981	NB_Intermediate	80	1233.75	SRP14	na	na	Neuroblastoma
chr2:66649737-66815755	NB_Noradrenergic	80	1385.84	MEIS1	Homeobox	na	Neuroblastoma
chr2:105966880-106028444	MSC	80	2608.75	FHL2	na	na	na
chr19:3354474-3460573	RMS_FP	81	1738.92	NFIC	CTF/NFI	na	Rhabdomyosarcoma
chr5:141667830-141948374	RMS_FN	81	1948.38	FGF1	na	na	Rhabdomyosarcoma
chr5:141667830-141948374	RMS_FN	81	1948.38	SPRY4	na	na	Rhabdomyosarcoma
chr4:87844398-88073858	Ewing_Primary_Tumor	81	1631	AFF1	AF-4	na	Ewing sarcoma
chr1:98490368-98602052	NB_Mesenchymal	81	2730	MIR137	na	na	Neuroblastoma
chr1:223884080-223965371	EWSR1::FLI1-KD	81	2323.5	CAPN2	na	na	na
chr14:102968439-103135569	Ewing	81	2051.35	MIR4309	na	na	Ewing sarcoma
chr14:102968439-103135569	Ewing	81	2051.35	RCOR1	MYB	na	Ewing sarcoma
chr1:24986038-25138792	MSC-EWSR1::FLI1	81	2461.5	CLIC4	na	na	Ewing sarcoma
chr17:48240379-48300660	Control	81	1831.79	COL1A1	na	na	na
chr17:48240379-48300660	Control	81	1831.79	HILS1	na	na	na
chr17:48240379-48300660	Control	81	1831.79	SGCA	na	na	na
chr12:46736578-46957342	NB_Intermediate	81	1230.75	SLC38A2	na	na	Neuroblastoma
chr11:12683557-12916272	NB_Noradrenergic	81	1382.42	RASSF10	na	na	Neuroblastoma
chr11:12683557-12916272	NB_Noradrenergic	81	1382.42	TEAD1	TEA	na	Neuroblastoma
chr1:234720088-234770272	MSC	81	2607.25	IRF2BP2	na	na	na
chr2:16787115-16850028	RMS_FP	82	1737.58	FAM49A	na	na	Rhabdomyosarcoma
chr8:37635420-37729943	RMS_FN	82	1906.25	BRF2	na	na	Rhabdomyosarcoma
chr8:37635420-37729943	RMS_FN	82	1906.25	GPR124	na	na	Rhabdomyosarcoma
chr15:96864278-96912016	Ewing_Primary_Tumor	82	1624.33	NR2F2	RXR-like	na	Ewing sarcoma
chr5:153555433-153791290	NB_Mesenchymal	82	2722.5	GALNT10	na	na	Neuroblastoma
chr5:153555433-153791290	NB_Mesenchymal	82	2722.5	SAP30L	na	na	Neuroblastoma
chr1:61541737-61694489	EWSR1::FLI1-KD	82	2317.83	NFIA	CTF/NFI	na	na
chr10:63693229-63870125	Ewing	82	2013.5	ARID5B	ARID	na	Ewing sarcoma
chr10:63693229-63870125	Ewing	82	2013.5	RTKN2	na	na	Ewing sarcoma
chr11:16348232-16442444	MSC-EWSR1::FLI1	82	2434	SOX6	HMG	na	Ewing sarcoma
chr6:52347261-52483171	Control	82	1830.82	TRAM2	na	na	na
chr1:59737705-59993388	NB_Intermediate	82	1228.5	FGGY	na	na	Neuroblastoma
chr3:159504370-159620266	NB_Noradrenergic	82	1377.16	SCHIP1	na	na	Neuroblastoma
chr1:94003968-94305568	MSC	82	2603.25	BCAR3	na	na	na
chr1:94003968-94305568	MSC	82	2603.25	LOC100129046	na	na	na
chr10:102624534-102672310	RMS_FP	83	1728.58	FAM178A	na	na	Rhabdomyosarcoma
chr12:48170176-48245245	RMS_FN	83	1900.62	HDAC7	na	na	Rhabdomyosarcoma
chr1:201209525-201361556	Ewing_Primary_Tumor	83	1622.5	PKP1	na	na	Ewing sarcoma
chr11:95823172-96077326	NB_Mesenchymal	83	2715.5	MIR1260B	na	na	Neuroblastoma
chr17:47038161-47116969	EWSR1::FLI1-KD	83	2308.33	IGF2BP1	na	na	na
chr8:6057218-6134865	Ewing	83	2008.7	MCPH1	na	na	Ewing sarcoma
chr20:30235464-30329740	MSC-EWSR1::FLI1	83	2432	BCL2L1	na	na	Ewing sarcoma
chr5:150992485-151136455	Control	83	1818.8	ATOX1	na	na	na
chr5:150992485-151136455	Control	83	1818.8	SPARC	na	na	na
chr3:29550383-29762519	NB_Intermediate	83	1228.25	RBMS3	na	na	Neuroblastoma
chr10:112454162-112676947	NB_Noradrenergic	83	1357.21	LOC282997	na	na	Neuroblastoma
chr10:112454162-112676947	NB_Noradrenergic	83	1357.21	RBM20	na	na	Neuroblastoma
chr19:39127270-39226969	MSC	83	2597.25	ACTN4	na	na	na
chr18:20758272-20860487	RMS_FP	84	1727.83	CABLES1	na	na	Rhabdomyosarcoma
chr9:89049260-89484356	RMS_FN	84	1885.25	GAS1	na	na	Rhabdomyosarcoma
chr9:89049260-89484356	RMS_FN	84	1885.25	ZCCHC6	na	na	Rhabdomyosarcoma
chr12:46745579-46808736	Ewing_Primary_Tumor	84	1619.67	SLC38A2	na	na	Ewing sarcoma
chr4:169387508-169613378	NB_Mesenchymal	84	2693	PALLD	na	na	Neuroblastoma
chr11:65179656-65223641	EWSR1::FLI1-KD	84	2300.17	MIR612	na	na	na
chr11:65179656-65223641	EWSR1::FLI1-KD	84	2300.17	NEAT1	na	na	na
chr20:52317101-52586942	Ewing	84	2007.35	BCAS1	na	na	Ewing sarcoma
chr20:52317101-52586942	Ewing	84	2007.35	SUMO1P1	na	na	Ewing sarcoma
chr20:52317101-52586942	Ewing	84	2007.35	ZNF217	zf-C2H2	na	Ewing sarcoma
chr1:234720014-234795364	MSC-EWSR1::FLI1	84	2428	IRF2BP2	na	na	Ewing sarcoma
chr1:234720014-234795364	MSC-EWSR1::FLI1	84	2428	NCRNA00184	na	na	Ewing sarcoma
chr10:63648443-63876106	Control	84	1815.93	ARID5B	ARID	na	na
chr10:72968501-73050452	NB_Intermediate	84	1215	UNC5B	na	na	Neuroblastoma
chr16:57493808-57571285	NB_Noradrenergic	84	1353.84	DOK4	na	na	Neuroblastoma
chr1:223883464-223969774	MSC	84	2589	CAPN2	na	na	na
chr5:172869453-173020066	RMS_FP	85	1724	BOD1	na	na	Rhabdomyosarcoma
chr5:172869453-173020066	RMS_FP	85	1724	LOC285593	na	na	Rhabdomyosarcoma
chr5:172869453-173020066	RMS_FP	85	1724	STC2	na	na	Rhabdomyosarcoma
chr2:42251804-42381059	RMS_FN	85	1884.25	EML4	na	na	Rhabdomyosarcoma
chr2:42251804-42381059	RMS_FN	85	1884.25	PKDCC	na	na	Rhabdomyosarcoma
chr18:60964768-61087005	Ewing_Primary_Tumor	85	1610.83	KDSR	na	na	Ewing sarcoma
chr3:171755991-171940455	NB_Mesenchymal	85	2680.5	FNDC3B	na	na	Neuroblastoma
chr12:46750861-46805246	EWSR1::FLI1-KD	85	2282.83	SLC38A2	na	na	na
chr8:127819685-127862193	Ewing	85	2003.7	FAM84B	na	na	Ewing sarcoma
chr8:2022753-2094914	MSC-EWSR1::FLI1	85	2406.5	KBTBD11	na	na	Ewing sarcoma
chr8:2022753-2094914	MSC-EWSR1::FLI1	85	2406.5	MYOM2	na	na	Ewing sarcoma
chr17:2249130-2341794	Control	85	1803.2	LOC284009	na	na	na
chr17:2249130-2341794	Control	85	1803.2	MNT	bHLH	na	na
chr17:2249130-2341794	Control	85	1803.2	SGSM2	na	na	na
chr17:71273767-71384669	NB_Intermediate	85	1213.25	CDC42EP4	na	0.000437191	Neuroblastoma
chr15:31586821-31698012	NB_Noradrenergic	85	1346.32	KLF13	zf-C2H2	na	Neuroblastoma
chr22:30571688-30677333	MSC	85	2578.75	LIF	na	na	na
chr14:55031655-55203647	RMS_FP	86	1720.33	SAMD4A	na	na	Rhabdomyosarcoma
chr2:20682792-20848154	RMS_FN	86	1880.62	HS1BP3	na	na	Rhabdomyosarcoma
chr14:68950463-69184680	Ewing_Primary_Tumor	86	1603	ZFP36L1	zf-CCCH	na	Ewing sarcoma
chr2:238022105-238146136	NB_Mesenchymal	86	2597.5	COPS8	na	na	Neuroblastoma
chr15:74189780-74290018	EWSR1::FLI1-KD	86	2242.67	LOXL1	na	na	na
chr15:74189780-74290018	EWSR1::FLI1-KD	86	2242.67	STOML1	na	na	na
chr1:27795198-27934711	Ewing	86	1994.2	AHDC1	na	na	Ewing sarcoma
chr1:27795198-27934711	Ewing	86	1994.2	WASF2	na	na	Ewing sarcoma
chr1:44299973-44347539	MSC-EWSR1::FLI1	86	2405	ARTN	na	na	Ewing sarcoma
chr3:57851658-58203477	Control	86	1798	ABHD6	na	na	na
chr3:57851658-58203477	Control	86	1798	FLNB	na	na	na
chr11:12694540-12923475	NB_Intermediate	86	1211.5	TEAD1	TEA	na	Neuroblastoma
chr11:44702773-44933488	NB_Noradrenergic	86	1335.26	TP53I11	na	na	Neuroblastoma
chr11:44702773-44933488	NB_Noradrenergic	86	1335.26	TSPAN18	na	na	Neuroblastoma
chr8:128893829-128989615	MSC	86	2558.25	MIR1205	na	na	na
chr3:140766281-140845911	RMS_FP	87	1715.25	SPSB4	na	na	Rhabdomyosarcoma
chr8:20079283-20188211	RMS_FN	87	1876.12	LZTS1	na	na	Rhabdomyosarcoma
chr9:132641041-132756995	Ewing_Primary_Tumor	87	1596.17	FNBP1	na	na	Ewing sarcoma
chr9:132641041-132756995	Ewing_Primary_Tumor	87	1596.17	USP20	na	na	Ewing sarcoma
chr14:50413068-50535482	NB_Mesenchymal	87	2596.5	C14ORF182	na	na	Neuroblastoma
chr12:76016208-76304359	EWSR1::FLI1-KD	87	2241.5	KRR1	na	na	na
chr12:76016208-76304359	EWSR1::FLI1-KD	87	2241.5	PHLDA1	na	na	na
chr10:105357195-105672725	Ewing	87	1994.2	OBFC1	na	na	Ewing sarcoma
chr10:105357195-105672725	Ewing	87	1994.2	SH3PXD2A	na	na	Ewing sarcoma
chr8:26428338-26516685	MSC-EWSR1::FLI1	87	2403.5	DPYSL2	na	na	Ewing sarcoma
chr8:23135303-23313767	Control	87	1773	ENTPD4	na	na	na
chr8:23135303-23313767	Control	87	1773	LOXL2	na	na	na
chr8:23135303-23313767	Control	87	1773	R3HCC1	na	na	na
chr2:176980151-177006211	NB_Intermediate	87	1211	HOXD8	Homeobox	na	Neuroblastoma
chr12:115092920-115207608	NB_Noradrenergic	87	1321.74	TBX3	T-box	na	Neuroblastoma
chr11:95918987-96077210	MSC	87	2525	MIR1260B	na	na	na
chr17:55501104-55720266	RMS_FP	88	1709.17	MRPS23	na	na	Rhabdomyosarcoma
chr17:55501104-55720266	RMS_FP	88	1709.17	MSI2	na	na	Rhabdomyosarcoma
chr17:79276942-79324455	RMS_FN	88	1874	C17ORF55	na	na	Rhabdomyosarcoma
chr17:79276942-79324455	RMS_FN	88	1874	TMEM105	na	na	Rhabdomyosarcoma
chr1:38480764-38595584	Ewing_Primary_Tumor	88	1584.17	MIR3659	na	na	Ewing sarcoma
chr1:38480764-38595584	Ewing_Primary_Tumor	88	1584.17	POU3F1	Pou	6.98645e-06	Ewing sarcoma
chr4:114793148-114941074	NB_Mesenchymal	88	2594	ARSJ	na	na	Neuroblastoma
chr5:140871896-140914494	EWSR1::FLI1-KD	88	2231.17	PCDHGC5	na	na	na
chr21:15518074-15612616	Ewing	88	1988.3	LIPI	na	na	Ewing sarcoma
chr21:15518074-15612616	Ewing	88	1988.3	RBM11	na	na	Ewing sarcoma
chr17:76309747-76398436	MSC-EWSR1::FLI1	88	2397.5	SOCS3	na	na	Ewing sarcoma
chr1:150487591-150557706	Control	88	1758.29	ADAMTSL4	na	na	na
chr1:150487591-150557706	Control	88	1758.29	MCL1	na	na	na
chr1:150487591-150557706	Control	88	1758.29	MIR4257	na	na	na
chr16:69427710-69575321	NB_Intermediate	88	1206.25	CYB5B	na	na	Neuroblastoma
chr16:69427710-69575321	NB_Intermediate	88	1206.25	NFAT5	RHD	na	Neuroblastoma
chr7:154371312-154595316	NB_Noradrenergic	88	1318.84	LOC100132707	na	na	Neuroblastoma
chr7:154371312-154595316	NB_Noradrenergic	88	1318.84	PAXIP1	na	na	Neuroblastoma
chr2:47024516-47121403	MSC	88	2517	LOC100134259	na	na	na
chr2:47024516-47121403	MSC	88	2517	LOC388948	na	na	na
chr2:47024516-47121403	MSC	88	2517	MCFD2	na	na	na
chr10:116063341-116165333	RMS_FP	89	1705.67	AFAP1L2	na	na	Rhabdomyosarcoma
chr12:125382747-125462198	RMS_FN	89	1865.5	UBC	na	na	Rhabdomyosarcoma
chr2:8815379-8834119	Ewing_Primary_Tumor	89	1583.5	ID2	bHLH	na	Ewing sarcoma
chr11:122011619-122075768	NB_Mesenchymal	89	2593.5	LOC399959	na	na	Neuroblastoma
chr11:122011619-122075768	NB_Mesenchymal	89	2593.5	MIR100	na	na	Neuroblastoma
chr4:87832175-88043734	EWSR1::FLI1-KD	89	2219.33	AFF1	AF-4	na	na
chr9:118333407-118443090	Ewing	89	1981.6	C9ORF27	na	na	Ewing sarcoma
chr9:118333407-118443090	Ewing	89	1981.6	DEC1	na	na	Ewing sarcoma
chr9:118333407-118443090	Ewing	89	1981.6	TNC	na	na	Ewing sarcoma
chr9:14651773-14735640	MSC-EWSR1::FLI1	89	2390	CER1	na	na	Ewing sarcoma
chr9:14651773-14735640	MSC-EWSR1::FLI1	89	2390	ZDHHC21	na	na	Ewing sarcoma
chr7:104560981-104764685	Control	89	1757.14	LOC100216545	na	na	na
chr7:104560981-104764685	Control	89	1757.14	LOC723809	na	na	na
chr7:104560981-104764685	Control	89	1757.14	MLL5	na	na	na
chr1:244173124-244231737	NB_Intermediate	89	1196	ZNF238	na	na	Neuroblastoma
chr7:50522881-50673007	NB_Noradrenergic	89	1298.58	DDC	na	na	Neuroblastoma
chr7:50522881-50673007	NB_Noradrenergic	89	1298.58	FIGNL1	na	na	Neuroblastoma
chr7:50522881-50673007	NB_Noradrenergic	89	1298.58	LOC100129427	na	na	Neuroblastoma
chr7:104581360-104687639	MSC	89	2514.5	LOC100216545	na	na	na
chr21:44863802-44940136	RMS_FP	90	1701.42	C21ORF84	na	na	Rhabdomyosarcoma
chr1:203232602-203316843	RMS_FN	90	1864.38	BTG2	na	na	Rhabdomyosarcoma
chr1:203232602-203316843	RMS_FN	90	1864.38	LOC730227	na	na	Rhabdomyosarcoma
chr12:12858831-12902931	Ewing_Primary_Tumor	90	1579	APOLD1	na	na	Ewing sarcoma
chr12:12858831-12902931	Ewing_Primary_Tumor	90	1579	CDKN1B	na	na	Ewing sarcoma
chr1:223885709-223970102	NB_Mesenchymal	90	2588	CAPN2	na	na	Neuroblastoma
chr20:30234236-30337953	EWSR1::FLI1-KD	90	2207.33	BCL2L1	na	na	na
chr1:60269348-60346097	Ewing	90	1980.75	CYP2J2	na	na	Ewing sarcoma
chr1:60269348-60346097	Ewing	90	1980.75	HOOK1	na	na	Ewing sarcoma
chr6:158402126-158493228	MSC-EWSR1::FLI1	90	2368	SYNJ2	na	na	Ewing sarcoma
chr19:13229270-13319858	Control	90	1755.89	IER2	na	na	na
chr19:13229270-13319858	Control	90	1755.89	STX10	na	na	na
chr12:12627333-12726112	NB_Intermediate	90	1192.25	DUSP16	na	na	Neuroblastoma
chr17:79337870-79462789	NB_Noradrenergic	90	1290.32	ACTG1	na	na	Neuroblastoma
chr17:79337870-79462789	NB_Noradrenergic	90	1290.32	BAHCC1	na	na	Neuroblastoma
chr17:79337870-79462789	NB_Noradrenergic	90	1290.32	MIR3186	na	na	Neuroblastoma
chr10:17237622-17299878	MSC	90	2508.5	TRDMT1	na	na	na
chr10:17237622-17299878	MSC	90	2508.5	VIM	na	na	na
chr12:6270663-6389883	RMS_FP	91	1690.75	CD9	na	na	Rhabdomyosarcoma
chr1:181057202-181158865	RMS_FN	91	1858.5	IER5	na	na	Rhabdomyosarcoma
chr1:14006870-14135629	Ewing_Primary_Tumor	91	1564	PRDM2	zf-C2H2	na	Ewing sarcoma
chr8:104238530-104389282	NB_Mesenchymal	91	2557	CTHRC1	na	na	Neuroblastoma
chr8:104238530-104389282	NB_Mesenchymal	91	2557	FZD6	na	na	Neuroblastoma
chr16:75263128-75389313	EWSR1::FLI1-KD	91	2204	BCAR1	na	na	na
chr17:55926337-56035214	Ewing	91	1980.65	CUEDC1	na	na	Ewing sarcoma
chr17:55926337-56035214	Ewing	91	1980.65	MRPS23	na	na	Ewing sarcoma
chr17:55926337-56035214	Ewing	91	1980.65	VEZF1	zf-C2H2	na	Ewing sarcoma
chr10:69801571-69897931	MSC-EWSR1::FLI1	91	2362	HERC4	na	na	Ewing sarcoma
chr10:69801571-69897931	MSC-EWSR1::FLI1	91	2362	MYPN	na	na	Ewing sarcoma
chr16:72846445-73131302	Control	91	1754.55	ZFHX3	Homeobox	na	na
chr16:75256208-75359876	NB_Intermediate	91	1185.75	BCAR1	na	na	Neuroblastoma
chr12:79254677-79430049	NB_Noradrenergic	91	1286.84	SYT1	na	na	Neuroblastoma
chr20:30240160-30378142	MSC	91	2506.25	BCL2L1	na	na	na
chr1:156629234-156664509	RMS_FP	92	1681	NES	na	na	Rhabdomyosarcoma
chr11:1884302-1909460	RMS_FN	92	1853.38	LSP1	na	na	Rhabdomyosarcoma
chr9:138094955-138286387	Ewing_Primary_Tumor	92	1553.5	KIAA0649	na	na	Ewing sarcoma
chr9:138094955-138286387	Ewing_Primary_Tumor	92	1553.5	OLFM1	na	na	Ewing sarcoma
chr6:16668784-16777131	NB_Mesenchymal	92	2546.5	ATXN1	na	na	Neuroblastoma
chr19:2446230-2611728	EWSR1::FLI1-KD	92	2198.83	GADD45B	na	na	na
chr1:214535861-214759638	Ewing	92	1977.6	PTPN14	na	na	Ewing sarcoma
chr1:214535861-214759638	Ewing	92	1977.6	SMYD2	na	na	Ewing sarcoma
chr3:145750725-145899550	MSC-EWSR1::FLI1	92	2343.5	PLOD2	na	na	Ewing sarcoma
chr17:38212874-38293690	Control	92	1730.73	MSL1	na	na	na
chr17:38212874-38293690	Control	92	1730.73	NR1D1	THR-like	na	na
chr17:38212874-38293690	Control	92	1730.73	THRA	THR-like	na	na
chr11:118755766-118811020	NB_Intermediate	92	1175.5	BCL9L	na	na	Neuroblastoma
chr17:74510081-74550574	NB_Noradrenergic	92	1277.74	CYGB	na	na	Neuroblastoma
chr17:74510081-74550574	NB_Noradrenergic	92	1277.74	PRCD	na	8.69191e-08	Neuroblastoma
chr1:201663061-201772520	MSC	92	2484.25	NAV1	na	na	na
chr1:208231403-208418745	RMS_FP	93	1665.5	PLXNA2	na	na	Rhabdomyosarcoma
chr19:12867946-12907668	RMS_FN	93	1851.25	HOOK2	na	na	Rhabdomyosarcoma
chr19:12867946-12907668	RMS_FN	93	1851.25	JUNB	TF_bZIP	na	Rhabdomyosarcoma
chr17:43215373-43278263	Ewing_Primary_Tumor	93	1532	HEXIM1	na	na	Ewing sarcoma
chr17:43215373-43278263	Ewing_Primary_Tumor	93	1532	HEXIM2	na	na	Ewing sarcoma
chr12:27646237-27820917	NB_Mesenchymal	93	2541	PPFIBP1	na	na	Neuroblastoma
chr12:27646237-27820917	NB_Mesenchymal	93	2541	REP15	na	na	Neuroblastoma
chr9:91309109-91471944	EWSR1::FLI1-KD	93	2187.67	MIR4289	na	na	na
chr1:18907512-19061104	Ewing	93	1971.9	PAX7	PAX	6.9653e-06	Ewing sarcoma
chr12:31868005-31921743	MSC-EWSR1::FLI1	93	2338	AMN1	na	na	Ewing sarcoma
chr2:238480820-238675689	Control	93	1725.68	LRRFIP1	LRRFIP	na	na
chr2:238480820-238675689	Control	93	1725.68	RAB17	na	na	na
chr7:5448256-5531892	NB_Intermediate	93	1173.75	TNRC18	na	na	Neuroblastoma
chr4:7772621-7988782	NB_Noradrenergic	93	1272.84	AFAP1	na	na	Neuroblastoma
chr14:62145975-62250899	MSC	93	2478	HIF1A	Others	na	na
chr14:62145975-62250899	MSC	93	2478	SNAPC1	na	na	na
chr10:80807959-80971139	RMS_FP	94	1664.08	ZMIZ1	zf-MIZ	na	Rhabdomyosarcoma
chr6:41971850-42014643	RMS_FN	94	1811.62	CCND3	na	na	Rhabdomyosarcoma
chr17:25608414-25743133	Ewing_Primary_Tumor	94	1529	WSB1	na	na	Ewing sarcoma
chr7:129463947-129624860	NB_Mesenchymal	94	2473.5	UBE2H	na	na	Neuroblastoma
chr1:86009244-86098605	EWSR1::FLI1-KD	94	2170.17	CYR61	na	na	na
chr1:86009244-86098605	EWSR1::FLI1-KD	94	2170.17	DDAH1	na	na	na
chr7:29301945-29458452	Ewing	94	1936	CHN2	na	6.64615e-05	Ewing sarcoma
chr1:201664963-201764862	MSC-EWSR1::FLI1	94	2336	NAV1	na	na	Ewing sarcoma
chr10:3778742-3989786	Control	94	1720.86	KLF6	zf-C2H2	na	na
chr12:12852097-12912862	NB_Intermediate	94	1169.25	APOLD1	na	na	Neuroblastoma
chr1:234774968-234911355	NB_Noradrenergic	94	1269.58	IRF2BP2	na	na	Neuroblastoma
chr1:234774968-234911355	NB_Noradrenergic	94	1269.58	NCRNA00184	na	na	Neuroblastoma
chr21:30447272-30632217	MSC	94	2471.5	NCRNA00189	na	na	na
chr21:46699407-46786834	RMS_FP	95	1643.08	LOC642852	na	na	Rhabdomyosarcoma
chr22:30579165-30679163	RMS_FN	95	1810	LIF	na	na	Rhabdomyosarcoma
chr22:30579165-30679163	RMS_FN	95	1810	OSM	na	na	Rhabdomyosarcoma
chr8:144999686-145052103	Ewing_Primary_Tumor	95	1525.67	MIR661	na	na	Ewing sarcoma
chr8:144999686-145052103	Ewing_Primary_Tumor	95	1525.67	PLEC	na	na	Ewing sarcoma
chr2:238303079-238423082	NB_Mesenchymal	95	2468.5	MLPH	na	na	Neuroblastoma
chr14:77466019-77537112	EWSR1::FLI1-KD	95	2157.83	C14ORF4	na	na	na
chr16:53055906-53207521	Ewing	95	1931.25	CHD9	na	na	Ewing sarcoma
chr18:56595180-56692810	MSC-EWSR1::FLI1	95	2327	LOC390858	na	na	Ewing sarcoma
chr18:56595180-56692810	MSC-EWSR1::FLI1	95	2327	SEC11C	na	na	Ewing sarcoma
chr3:42038608-42265938	Control	95	1720.34	TRAK1	na	na	na
chr3:42038608-42265938	Control	95	1720.34	ULK4	na	na	na
chr5:56103404-56196806	NB_Intermediate	95	1167.25	MAP3K1	na	na	Neuroblastoma
chr4:113735074-114048478	NB_Noradrenergic	95	1267.84	ANK2	na	na	Neuroblastoma
chr4:113735074-114048478	NB_Noradrenergic	95	1267.84	MIR1243	na	na	Neuroblastoma
chr6:158374377-158531560	MSC	95	2451.25	SYNJ2	na	na	na
chr1:203221699-203300725	RMS_FP	96	1632	BTG2	na	na	Rhabdomyosarcoma
chr1:203221699-203300725	RMS_FP	96	1632	LOC730227	na	na	Rhabdomyosarcoma
chr15:40336930-40409131	RMS_FN	96	1809.25	BMF	na	na	Rhabdomyosarcoma
chr19:3336579-3483091	Ewing_Primary_Tumor	96	1519	NFIC	CTF/NFI	na	Ewing sarcoma
chr2:54681672-54869441	NB_Mesenchymal	96	2460.5	SPTBN1	na	na	Neuroblastoma
chr3:134027378-134094991	EWSR1::FLI1-KD	96	2156	AMOTL2	na	na	na
chr6:26179656-26287579	Ewing	96	1930.95	HIST1H1D	na	na	Ewing sarcoma
chr6:26179656-26287579	Ewing	96	1930.95	HIST1H2AE	na	na	Ewing sarcoma
chr6:26179656-26287579	Ewing	96	1930.95	HIST1H2BF	na	na	Ewing sarcoma
chr6:26179656-26287579	Ewing	96	1930.95	HIST1H2BH	na	na	Ewing sarcoma
chr6:26179656-26287579	Ewing	96	1930.95	HIST1H2BI	na	na	Ewing sarcoma
chr6:26179656-26287579	Ewing	96	1930.95	HIST1H3D	na	na	Ewing sarcoma
chr6:26179656-26287579	Ewing	96	1930.95	HIST1H3E	na	na	Ewing sarcoma
chr6:26179656-26287579	Ewing	96	1930.95	HIST1H3F	na	na	Ewing sarcoma
chr6:26179656-26287579	Ewing	96	1930.95	HIST1H3G	na	na	Ewing sarcoma
chr6:26179656-26287579	Ewing	96	1930.95	HIST1H4D	na	na	Ewing sarcoma
chr6:26179656-26287579	Ewing	96	1930.95	HIST1H4E	na	na	Ewing sarcoma
chr6:26116841-26145919	MSC-EWSR1::FLI1	96	2325.5	HIST1H2AC	na	na	Ewing sarcoma
chr22:43058111-43432240	Control	96	1717.32	A4GALT	na	na	na
chr22:43058111-43432240	Control	96	1717.32	ARFGAP3	na	na	na
chr22:43058111-43432240	Control	96	1717.32	PACSIN2	na	na	na
chr13:80540583-80631266	NB_Intermediate	96	1164.25	SPRY2	na	na	Neuroblastoma
chr12:117348286-117588140	NB_Noradrenergic	96	1264.26	FBXW8	na	na	Neuroblastoma
chr12:117348286-117588140	NB_Noradrenergic	96	1264.26	TESC	na	na	Neuroblastoma
chr13:45706947-45864395	MSC	96	2440.5	KCTD4	na	na	na
chr17:42151516-42198531	RMS_FP	97	1626.17	G6PC3	na	na	Rhabdomyosarcoma
chr17:42151516-42198531	RMS_FP	97	1626.17	HDAC5	na	na	Rhabdomyosarcoma
chr15:101586031-101746642	RMS_FN	97	1808.75	CHSY1	na	na	Rhabdomyosarcoma
chr10:120943309-121308362	Ewing_Primary_Tumor	97	1518.5	GRK5	na	na	Ewing sarcoma
chr10:120943309-121308362	Ewing_Primary_Tumor	97	1518.5	RGS10	na	na	Ewing sarcoma
chr17:70329944-70425633	NB_Mesenchymal	97	2460	LOC100499467	na	na	Neuroblastoma
chr11:86425449-86495894	EWSR1::FLI1-KD	97	2149.5	ME3	na	na	na
chr11:86425449-86495894	EWSR1::FLI1-KD	97	2149.5	PRSS23	na	na	na
chr3:194778299-194993411	Ewing	97	1928.35	C3ORF21	na	na	Ewing sarcoma
chr1:116890055-116955442	MSC-EWSR1::FLI1	97	2283.5	ATP1A1	na	na	Ewing sarcoma
chr8:118805643-119155017	Control	97	1712.21	EXT1	na	na	na
chr12:45603258-45782720	NB_Intermediate	97	1161.75	ANO6	na	na	Neuroblastoma
chr15:37366698-37441079	NB_Noradrenergic	97	1258	MEIS2	Homeobox	2.17985e-12	Neuroblastoma
chr11:65653287-65690102	MSC	97	2439.25	C11ORF68	na	na	na
chr11:65653287-65690102	MSC	97	2439.25	FOSL1	TF_bZIP	na	na
chr3:57117792-57199402	RMS_FP	98	1615.83	ARHGEF3	na	na	Rhabdomyosarcoma
chr3:57117792-57199402	RMS_FP	98	1615.83	IL17RD	na	na	Rhabdomyosarcoma
chr22:17713047-17769498	RMS_FN	98	1788.12	CECR1	na	na	Rhabdomyosarcoma
chr22:17713047-17769498	RMS_FN	98	1788.12	CECR4	na	na	Rhabdomyosarcoma
chr22:48866030-49151461	Ewing_Primary_Tumor	98	1514.83	FAM19A5	na	na	Ewing sarcoma
chr5:33256735-33381584	NB_Mesenchymal	98	2459	TARS	na	na	Neuroblastoma
chr2:223890844-223997487	EWSR1::FLI1-KD	98	2144.67	KCNE4	na	na	na
chr3:58127215-58301634	Ewing	98	1914.2	ABHD6	na	na	Ewing sarcoma
chr3:58127215-58301634	Ewing	98	1914.2	DNASE1L3	na	na	Ewing sarcoma
chr7:90221239-90258810	MSC-EWSR1::FLI1	98	2271.5	CDK14	na	na	Ewing sarcoma
chr11:128249412-128479793	Control	98	1703.96	ETS1	ETS	na	na
chr17:48273024-48300372	NB_Intermediate	98	1150.25	COL1A1	na	na	Neuroblastoma
chr10:21789840-21851021	NB_Noradrenergic	98	1240.47	C10ORF140	na	na	Neuroblastoma
chr10:21789840-21851021	NB_Noradrenergic	98	1240.47	MLLT10	Others	na	Neuroblastoma
chr10:33182025-33305209	MSC	98	2435.5	ITGB1	na	na	na
chr12:3068741-3295593	RMS_FP	99	1612.33	TEAD4	TEA	na	Rhabdomyosarcoma
chr12:3068741-3295593	RMS_FP	99	1612.33	TSPAN9	na	na	Rhabdomyosarcoma
chr7:128444523-128497002	RMS_FN	99	1773.75	FLNC	na	na	Rhabdomyosarcoma
chr16:85148436-85716186	Ewing_Primary_Tumor	99	1505.17	KIAA0182	na	na	Ewing sarcoma
chr16:85148436-85716186	Ewing_Primary_Tumor	99	1505.17	LOC400548	na	na	Ewing sarcoma
chr5:135313860-135400378	NB_Mesenchymal	99	2445.5	TGFBI	na	na	Neuroblastoma
chr9:97607489-97715465	EWSR1::FLI1-KD	99	2134	MIR2278	na	na	na
chr2:223884279-224004001	Ewing	99	1909.9	KCNE4	na	na	Ewing sarcoma
chr3:39182554-39223700	MSC-EWSR1::FLI1	99	2266	CSRNP1	CSRNP_N	na	Ewing sarcoma
chr1:157953442-158091564	Control	99	1696.34	KIRREL	na	na	na
chr6:158383154-158495909	NB_Intermediate	99	1147.5	SYNJ2	na	na	Neuroblastoma
chr1:216669702-216923499	NB_Noradrenergic	99	1239.16	ESRRG	ESR-like	na	Neuroblastoma
chr1:216669702-216923499	NB_Noradrenergic	99	1239.16	USH2A	na	na	Neuroblastoma
chr11:114150882-114194064	MSC	99	2434	NNMT	na	na	na
chr7:37313276-37440058	RMS_FP	100	1598.33	ELMO1	na	na	Rhabdomyosarcoma
chr7:73381525-73534931	RMS_FN	100	1756.75	ELN	na	na	Rhabdomyosarcoma
chr7:73381525-73534931	RMS_FN	100	1756.75	LIMK1	na	na	Rhabdomyosarcoma
chr12:71501831-71594544	Ewing_Primary_Tumor	100	1497	TSPAN8	na	na	Ewing sarcoma
chr22:30571650-30659602	NB_Mesenchymal	100	2417.5	LIF	na	na	Neuroblastoma
chr3:123295015-123554811	EWSR1::FLI1-KD	100	2127.67	MYLK	na	na	na
chr20:1744758-1950557	Ewing	100	1909.8	LOC100289473	na	na	Ewing sarcoma
chr20:1744758-1950557	Ewing	100	1909.8	PDYN	na	na	Ewing sarcoma
chr20:1744758-1950557	Ewing	100	1909.8	SIRPA	na	na	Ewing sarcoma
chr17:38424051-38515633	MSC-EWSR1::FLI1	100	2264	RARA	THR-like	na	Ewing sarcoma
chr12:125351824-125433152	Control	100	1691.36	UBC	na	na	na
chr1:198798766-198913982	NB_Intermediate	100	1146.75	MIR181A1	na	na	Neuroblastoma
chr2:3095344-3205278	NB_Noradrenergic	100	1237	TSSC1	na	na	Neuroblastoma
chr6:86095167-86209423	MSC	100	2399.25	NT5E	na	na	na
chr19:39137952-39226967	RMS_FP	101	1592.75	ACTN4	na	na	Rhabdomyosarcoma
chr1:182557871-182621048	RMS_FN	101	1756.38	LOC284648	na	na	Rhabdomyosarcoma
chr1:182557871-182621048	RMS_FN	101	1756.38	RGS16	na	na	Rhabdomyosarcoma
chr11:110040687-110324596	Ewing_Primary_Tumor	101	1489.17	RDX	na	na	Ewing sarcoma
chr14:65665018-65770839	NB_Mesenchymal	101	2417.5	MAX	bHLH	na	Neuroblastoma
chr2:66647441-66740702	EWSR1::FLI1-KD	101	2119.67	MEIS1	Homeobox	na	na
chr4:147229967-147472712	Ewing	101	1909.4	LSM6	na	7.12183e-07	Ewing sarcoma
chr4:147229967-147472712	Ewing	101	1909.4	SLC10A7	na	na	Ewing sarcoma
chr19:49997459-50038530	MSC-EWSR1::FLI1	101	2262.5	FCGRT	na	0.000263243	Ewing sarcoma
chr17:38431766-38515409	Control	101	1660.64	RARA	THR-like	na	na
chr6:126100875-126212940	NB_Intermediate	101	1145	NCOA7	na	na	Neuroblastoma
chr12:6158940-6395905	NB_Noradrenergic	101	1236.74	CD9	na	na	Neuroblastoma
chr12:6158940-6395905	NB_Noradrenergic	101	1236.74	VWF	na	na	Neuroblastoma
chr14:74973915-75172090	MSC	101	2353.25	LTBP2	na	na	na
chr10:45428060-45471608	RMS_FP	102	1585.17	LOC220980	na	na	Rhabdomyosarcoma
chr10:45428060-45471608	RMS_FP	102	1585.17	RASSF4	na	na	Rhabdomyosarcoma
chr19:31741648-31952894	RMS_FN	102	1749	TSHZ3	zf-C2H2	na	Rhabdomyosarcoma
chr12:3969772-4227871	Ewing_Primary_Tumor	102	1488	PARP11	na	na	Ewing sarcoma
chr2:227474829-227667725	NB_Mesenchymal	102	2416.5	IRS1	na	na	Neuroblastoma
chr6:45505871-45650322	EWSR1::FLI1-KD	102	2109.83	RUNX2	Runt	na	na
chr11:113925423-114080544	Ewing	102	1884.75	HTR3B	na	na	Ewing sarcoma
chr11:113925423-114080544	Ewing	102	1884.75	ZBTB16	ZBTB	na	Ewing sarcoma
chr1:157931980-158009240	MSC-EWSR1::FLI1	102	2255.5	KIRREL	na	na	Ewing sarcoma
chr17:79290096-79409432	Control	102	1655.64	BAHCC1	na	na	na
chr17:79290096-79409432	Control	102	1655.64	C17ORF55	na	na	na
chr17:79290096-79409432	Control	102	1655.64	SLC38A10	na	na	na
chr17:79290096-79409432	Control	102	1655.64	TMEM105	na	na	na
chr7:130556705-130630724	NB_Intermediate	102	1144.75	LOC646329	na	na	Neuroblastoma
chr8:81577101-81811258	NB_Noradrenergic	102	1225.42	ZNF704	Others	na	Neuroblastoma
chr17:29875598-29959971	MSC	102	2348.25	MIR365-2	na	na	na
chr2:25479754-25559202	RMS_FP	103	1585.08	DNMT3A	na	na	Rhabdomyosarcoma
chr2:25479754-25559202	RMS_FP	103	1585.08	MIR1301	na	na	Rhabdomyosarcoma
chr12:7032704-7055693	RMS_FN	103	1748.25	ATN1	na	na	Rhabdomyosarcoma
chr12:7032704-7055693	RMS_FN	103	1748.25	C12ORF57	na	na	Rhabdomyosarcoma
chr19:42742970-42798579	Ewing_Primary_Tumor	103	1485.67	CIC	HMG	na	Ewing sarcoma
chr19:42742970-42798579	Ewing_Primary_Tumor	103	1485.67	ERF	ETS	na	Ewing sarcoma
chr19:42742970-42798579	Ewing_Primary_Tumor	103	1485.67	GSK3A	na	na	Ewing sarcoma
chr10:68496716-68610329	NB_Mesenchymal	103	2408	LRRTM3	na	na	Neuroblastoma
chr1:145047827-145105619	EWSR1::FLI1-KD	103	2101.33	PDE4DIP	na	na	na
chr1:145047827-145105619	EWSR1::FLI1-KD	103	2101.33	SEC22B	na	na	na
chr19:49988647-50045283	Ewing	103	1884.15	FCGRT	na	0.000263243	Ewing sarcoma
chr19:49988647-50045283	Ewing	103	1884.15	MIR150	na	na	Ewing sarcoma
chr19:49988647-50045283	Ewing	103	1884.15	RCN3	na	na	Ewing sarcoma
chr19:49988647-50045283	Ewing	103	1884.15	SNORD32A	na	na	Ewing sarcoma
chr19:49988647-50045283	Ewing	103	1884.15	SNORD33	na	na	Ewing sarcoma
chr19:13229294-13298837	MSC-EWSR1::FLI1	103	2252	IER2	na	na	Ewing sarcoma
chr9:72989296-73064601	Control	103	1640.32	KLF9	zf-C2H2	na	na
chr1:235090168-235158466	NB_Intermediate	103	1142	SNORA14B	na	na	Neuroblastoma
chr22:23835637-23952824	NB_Noradrenergic	103	1222.32	C22ORF43	na	na	Neuroblastoma
chr22:23835637-23952824	NB_Noradrenergic	103	1222.32	IGLL1	na	na	Neuroblastoma
chr22:23835637-23952824	NB_Noradrenergic	103	1222.32	LOC91316	na	na	Neuroblastoma
chr22:23835637-23952824	NB_Noradrenergic	103	1222.32	RGL4	na	na	Neuroblastoma
chr12:109003611-109129244	MSC	103	2348	CORO1C	na	na	na
chr12:109003611-109129244	MSC	103	2348	SELPLG	na	na	na
chr10:104511718-104578790	RMS_FP	104	1580	C10ORF26	na	na	Rhabdomyosarcoma
chr7_gl000195_random:1328-34113	RMS_FN	104	1747.5	Na	na	na	Rhabdomyosarcoma
chr8:37548623-37603086	Ewing_Primary_Tumor	104	1483.5	ERLIN2	na	na	Ewing sarcoma
chr8:37548623-37603086	Ewing_Primary_Tumor	104	1483.5	ZNF703	na	na	Ewing sarcoma
chr17:78719870-78878433	NB_Mesenchymal	104	2396.5	CHMP6	na	na	Neuroblastoma
chr1:202507097-202598508	EWSR1::FLI1-KD	104	2099	PPP1R12B	na	na	na
chr19:13093849-13210718	Ewing	104	1882.35	LYL1	bHLH	na	Ewing sarcoma
chr19:13093849-13210718	Ewing	104	1882.35	NFIX	CTF/NFI	na	Ewing sarcoma
chr3:171843032-171940782	MSC-EWSR1::FLI1	104	2246	FNDC3B	na	na	Ewing sarcoma
chr11:12689614-12964708	Control	104	1635.05	RASSF10	na	na	na
chr11:12689614-12964708	Control	104	1635.05	TEAD1	TEA	na	na
chr6:16618308-16782750	NB_Intermediate	104	1141.25	ATXN1	na	na	Neuroblastoma
chr6:15275172-15510714	NB_Noradrenergic	104	1206.42	JARID2	ARID	na	Neuroblastoma
chr9:18421788-18511934	MSC	104	2335.75	ADAMTSL1	na	na	na
chr12:52556710-52609892	RMS_FP	105	1568.42	KRT80	na	na	Rhabdomyosarcoma
chr2:17968861-18012434	RMS_FN	105	1746.75	MSGN1	bHLH	na	Rhabdomyosarcoma
chr1:185613429-185715207	Ewing_Primary_Tumor	105	1478.67	HMCN1	na	na	Ewing sarcoma
chr10:101629132-101782203	NB_Mesenchymal	105	2393.5	DNMBP	na	na	Neuroblastoma
chr10:101629132-101782203	NB_Mesenchymal	105	2393.5	NCRNA00093	na	na	Neuroblastoma
chr6:43939282-44052622	EWSR1::FLI1-KD	105	2099	C6ORF223	na	na	na
chr16:25688979-25873741	Ewing	105	1875.55	HS3ST4	na	na	Ewing sarcoma
chr12:125382986-125426509	MSC-EWSR1::FLI1	105	2223.5	UBC	na	na	Ewing sarcoma
chr1:205197338-205307936	Control	105	1631.38	NUAK2	na	na	na
chr1:205197338-205307936	Control	105	1631.38	TMCC2	na	na	na
chr2:54681665-54909020	NB_Intermediate	105	1138.75	RPL23AP32	na	na	Neuroblastoma
chr2:54681665-54909020	NB_Intermediate	105	1138.75	SPTBN1	na	na	Neuroblastoma
chr9:136453871-136608145	NB_Noradrenergic	105	1206.32	DBH	na	na	Neuroblastoma
chr11:9698999-9886228	MSC	105	2335.25	LOC440028	na	na	na
chr10:72411504-72492234	RMS_FP	106	1561.75	ADAMTS14	na	na	Rhabdomyosarcoma
chr16:936062-1065141	RMS_FN	106	1737.25	LMF1	na	na	Rhabdomyosarcoma
chr16:936062-1065141	RMS_FN	106	1737.25	SOX8	HMG	4.29091e-15	Rhabdomyosarcoma
chr1:234721107-234760473	Ewing_Primary_Tumor	106	1460.67	IRF2BP2	na	na	Ewing sarcoma
chr1:36791656-36887895	NB_Mesenchymal	106	2390.5	STK40	na	na	Neuroblastoma
chr1:33785819-33935335	EWSR1::FLI1-KD	106	2084.5	MIR3605	na	na	na
chr1:33785819-33935335	EWSR1::FLI1-KD	106	2084.5	PHC2	na	na	na
chr1:33785819-33935335	EWSR1::FLI1-KD	106	2084.5	ZSCAN20	zf-C2H2	na	na
chr8:127543815-127608912	Ewing	106	1873.7	FAM84B	na	na	Ewing sarcoma
chr8:75000636-75090882	MSC-EWSR1::FLI1	106	2223	LY96	na	na	Ewing sarcoma
chr1:16426171-16553777	Control	106	1623.39	ARHGEF19	na	na	na
chr1:16426171-16553777	Control	106	1623.39	EPHA2	na	na	na
chr9:130251996-130371298	NB_Intermediate	106	1135.5	FAM129B	na	na	Neuroblastoma
chr5:106715140-107010249	NB_Noradrenergic	106	1205.68	EFNA5	na	na	Neuroblastoma
chr2:102309465-102523473	MSC	106	2335	MAP4K4	na	na	na
chr9:127536864-127621543	RMS_FP	107	1553.17	OLFML2A	na	na	Rhabdomyosarcoma
chr9:127536864-127621543	RMS_FP	107	1553.17	WDR38	na	na	Rhabdomyosarcoma
chr1:201499264-201764276	RMS_FN	107	1736.38	NAV1	na	na	Rhabdomyosarcoma
chr1:201499264-201764276	RMS_FN	107	1736.38	RPS10P7	na	na	Rhabdomyosarcoma
chr20:4419961-4489467	Ewing_Primary_Tumor	107	1460.17	ADRA1D	na	na	Ewing sarcoma
chr20:4419961-4489467	Ewing_Primary_Tumor	107	1460.17	PRNP	na	na	Ewing sarcoma
chr8:67411030-67527691	NB_Mesenchymal	107	2387	MYBL1	MYB	na	Neuroblastoma
chr4:7759047-7988760	EWSR1::FLI1-KD	107	2074	AFAP1	na	na	na
chr4:7759047-7988760	EWSR1::FLI1-KD	107	2074	AFAP1-AS1	na	na	na
chr12:111829070-111922815	Ewing	107	1862.6	SH2B3	na	na	Ewing sarcoma
chr11:95867206-95906760	MSC-EWSR1::FLI1	107	2222	MIR1260B	na	na	Ewing sarcoma
chr1:94011762-94225565	Control	107	1623	BCAR3	na	na	na
chr1:94011762-94225565	Control	107	1623	LOC100129046	na	na	na
chr11:65179249-65223165	NB_Intermediate	107	1126	MIR612	na	na	Neuroblastoma
chr11:65179249-65223165	NB_Intermediate	107	1126	NEAT1	na	na	Neuroblastoma
chr6:26016307-26062604	NB_Noradrenergic	107	1205.63	HIST1H2AB	na	na	Neuroblastoma
chr6:26016307-26062604	NB_Noradrenergic	107	1205.63	HIST1H2BB	na	na	Neuroblastoma
chr6:26016307-26062604	NB_Noradrenergic	107	1205.63	HIST1H4B	na	na	Neuroblastoma
chr8:69875461-70033702	MSC	107	2334.25	SULF1	na	na	na
chr16:8767802-8847659	RMS_FP	108	1549.58	ABAT	na	na	Rhabdomyosarcoma
chr1:202986435-203069538	RMS_FN	108	1736.12	MYOG	bHLH	5.13435e-40	Rhabdomyosarcoma
chr1:202986435-203069538	RMS_FN	108	1736.12	PPFIA4	na	na	Rhabdomyosarcoma
chr1:202986435-203069538	RMS_FN	108	1736.12	TMEM183B	na	na	Rhabdomyosarcoma
chr10:105300848-105696093	Ewing_Primary_Tumor	108	1458.17	NEURL	na	na	Ewing sarcoma
chr10:105300848-105696093	Ewing_Primary_Tumor	108	1458.17	SH3PXD2A	na	na	Ewing sarcoma
chr7:137504615-137693987	NB_Mesenchymal	108	2357	CREB3L2	TF_bZIP	na	Neuroblastoma
chr7:137504615-137693987	NB_Mesenchymal	108	2357	DGKI	na	0.000118178	Neuroblastoma
chr2:43252160-43338875	EWSR1::FLI1-KD	108	2068.5	ZFP36L2	zf-CCCH	na	na
chr10:21789957-21840600	Ewing	108	1849.7	C10ORF140	na	na	Ewing sarcoma
chr10:21789957-21840600	Ewing	108	1849.7	MLLT10	Others	na	Ewing sarcoma
chr7:100731183-100807550	MSC-EWSR1::FLI1	108	2200	SERPINE1	na	na	Ewing sarcoma
chr19:39887231-39923868	Control	108	1614.75	MED29	na	na	na
chr19:39887231-39923868	Control	108	1614.75	PLEKHG2	na	na	na
chr19:39887231-39923868	Control	108	1614.75	ZFP36	na	na	na
chr15:35577988-35637600	NB_Intermediate	108	1124	LOC723972	na	na	Neuroblastoma
chr15:35577988-35637600	NB_Intermediate	108	1124	MIR3942	na	na	Neuroblastoma
chr20:62720416-62870659	NB_Noradrenergic	108	1191.47	MYT1	zf-C2HC	5.95071e-26	Neuroblastoma
chr20:62720416-62870659	NB_Noradrenergic	108	1191.47	NPBWR2	na	na	Neuroblastoma
chr1:170630237-170710911	MSC	108	2311	PRRX1	Homeobox	na	na
chr6:34947799-35035296	RMS_FP	109	1540.58	ANKS1A	na	na	Rhabdomyosarcoma
chr6:34947799-35035296	RMS_FP	109	1540.58	TCP11	na	na	Rhabdomyosarcoma
chr18:3444995-3467190	RMS_FN	109	1733.62	TGIF1	Homeobox	na	Rhabdomyosarcoma
chr12:95558202-95699423	Ewing_Primary_Tumor	109	1455.5	FGD6	na	na	Ewing sarcoma
chr12:95558202-95699423	Ewing_Primary_Tumor	109	1455.5	VEZT	na	na	Ewing sarcoma
chr11:9705120-9886114	NB_Mesenchymal	109	2356.5	LOC440028	na	na	Neuroblastoma
chr3:156466059-156555895	EWSR1::FLI1-KD	109	2046.5	LEKR1	na	na	na
chr3:156466059-156555895	EWSR1::FLI1-KD	109	2046.5	PA2G4P4	na	na	na
chr2:176961085-177009015	Ewing	109	1837.15	HOXD10	Homeobox	1.45475e-06	Ewing sarcoma
chr2:176961085-177009015	Ewing	109	1837.15	HOXD11	Homeobox	na	Ewing sarcoma
chr2:176961085-177009015	Ewing	109	1837.15	HOXD12	Homeobox	na	Ewing sarcoma
chr2:176961085-177009015	Ewing	109	1837.15	HOXD8	Homeobox	0.000341789	Ewing sarcoma
chr2:176961085-177009015	Ewing	109	1837.15	HOXD9	Homeobox	na	Ewing sarcoma
chr2:216221055-216341462	MSC-EWSR1::FLI1	109	2200	FN1	na	na	Ewing sarcoma
chr19:13942090-13976732	Control	109	1611.39	MIR23A	na	na	na
chr2:43250873-43316222	NB_Intermediate	109	1124	ZFP36L2	zf-CCCH	na	Neuroblastoma
chr7:150627695-150718530	NB_Noradrenergic	109	1187.26	KCNH2	na	na	Neuroblastoma
chr3:27541032-27728763	MSC	109	2301.25	SLC4A7	na	na	na
chr16:27700034-27749752	RMS_FP	110	1540.58	KIAA0556	na	na	Rhabdomyosarcoma
chr19:11190398-11270475	RMS_FN	110	1727.5	LDLR	na	na	Rhabdomyosarcoma
chr19:11190398-11270475	RMS_FN	110	1727.5	SPC24	na	na	Rhabdomyosarcoma
chr17:31516001-31647985	Ewing_Primary_Tumor	110	1453.67	ACCN1	na	na	Ewing sarcoma
chr15:39405769-39597905	NB_Mesenchymal	110	2335.5	C15ORF54	na	na	Neuroblastoma
chr10:17216452-17282020	EWSR1::FLI1-KD	110	2045.83	TRDMT1	na	na	na
chr10:17216452-17282020	EWSR1::FLI1-KD	110	2045.83	VIM	na	na	na
chr20:52183749-52335296	Ewing	110	1812.55	ZNF217	zf-C2H2	na	Ewing sarcoma
chr16:82139262-82195114	MSC-EWSR1::FLI1	110	2185	MPHOSPH6	na	na	Ewing sarcoma
chr19:12867994-12908097	Control	110	1610.29	HOOK2	na	na	na
chr19:12867994-12908097	Control	110	1610.29	JUNB	TF_bZIP	na	na
chr22:36673245-36794969	NB_Intermediate	110	1116.5	MYH9	na	na	Neuroblastoma
chr5:124033201-124161862	NB_Noradrenergic	110	1187	ZNF608	Others	na	Neuroblastoma
chr6:129896265-130075348	MSC	110	2298.5	ARHGAP18	na	na	na
chr20:57865869-57989317	RMS_FP	111	1539.83	EDN3	na	na	Rhabdomyosarcoma
chr20:57865869-57989317	RMS_FP	111	1539.83	SLMO2	na	na	Rhabdomyosarcoma
chr3:134018231-134094776	RMS_FN	111	1711.25	AMOTL2	na	na	Rhabdomyosarcoma
chr14:75664971-75782507	Ewing_Primary_Tumor	111	1421.17	FOS	TF_bZIP	na	Ewing sarcoma
chr3:112320595-112419394	NB_Mesenchymal	111	2324	CCDC80	na	na	Neuroblastoma
chr9:118347828-118457252	EWSR1::FLI1-KD	111	2039.83	C9ORF27	na	na	na
chr9:118347828-118457252	EWSR1::FLI1-KD	111	2039.83	DEC1	na	na	na
chr9:118347828-118457252	EWSR1::FLI1-KD	111	2039.83	PAPPA	na	na	na
chr1:156033274-156116617	Ewing	111	1808.25	LMNA	na	na	Ewing sarcoma
chr1:156033274-156116617	Ewing	111	1808.25	MEX3A	na	na	Ewing sarcoma
chr8:38237048-38270096	MSC-EWSR1::FLI1	111	2154	LETM2	na	na	Ewing sarcoma
chr3:11463894-11715206	Control	111	1606.96	VGLL4	na	na	na
chr10:21791113-21840175	NB_Intermediate	111	1107.5	C10ORF140	na	na	Neuroblastoma
chr10:21791113-21840175	NB_Intermediate	111	1107.5	MLLT10	Others	na	Neuroblastoma
chr22:42669439-42859120	NB_Noradrenergic	111	1184.21	LOC388906	na	na	Neuroblastoma
chr22:42669439-42859120	NB_Noradrenergic	111	1184.21	NFAM1	na	na	Neuroblastoma
chr10:16985368-17131701	MSC	111	2298	CUBN	na	na	na
chr10:16985368-17131701	MSC	111	2298	TRDMT1	na	na	na
chr20:19298106-19652237	RMS_FP	112	1536.58	LOC100130264	na	na	Rhabdomyosarcoma
chr20:19298106-19652237	RMS_FP	112	1536.58	RIN2	na	na	Rhabdomyosarcoma
chr19:50975672-51016666	RMS_FN	112	1704.12	FAM71E1	na	na	Rhabdomyosarcoma
chr19:50975672-51016666	RMS_FN	112	1704.12	JOSD2	na	na	Rhabdomyosarcoma
chr17:55473222-55715595	Ewing_Primary_Tumor	112	1417.83	MSI2	na	na	Ewing sarcoma
chr10:80826407-80957183	NB_Mesenchymal	112	2300	ZMIZ1	zf-MIZ	3.95509e-10	Neuroblastoma
chr20:52194249-52277900	EWSR1::FLI1-KD	112	2011.5	ZNF217	zf-C2H2	na	na
chr18:52881164-53043601	Ewing	112	1807.75	TCF4	bHLH	na	Ewing sarcoma
chr20:1867976-1948200	MSC-EWSR1::FLI1	112	2152.5	SIRPA	na	na	Ewing sarcoma
chr14:68541944-68894249	Control	112	1601.98	RAD51L1	na	na	na
chr14:68541944-68894249	Control	112	1601.98	ZFP36L1	zf-CCCH	na	na
chr14:68541944-68894249	Control	112	1601.98	ZFYVE26	na	na	na
chr20:31031522-31129517	NB_Intermediate	112	1102.75	C20ORF112	na	na	Neuroblastoma
chr5:50662955-50730370	NB_Noradrenergic	112	1172.05	ISL1	Homeobox	7.17236e-140	Neuroblastoma
chr6:43917173-44046933	MSC	112	2294	C6ORF223	na	na	na
chr6:43917173-44046933	MSC	112	2294	MRPL14	na	na	na
chr9:37936973-38069817	RMS_FP	113	1533.92	MCART1	na	na	Rhabdomyosarcoma
chr9:37936973-38069817	RMS_FP	113	1533.92	SHB	na	na	Rhabdomyosarcoma
chr20:36092819-36163474	RMS_FN	113	1682	NNAT	na	na	Rhabdomyosarcoma
chr8:26115244-26316168	Ewing_Primary_Tumor	113	1415.83	BNIP3L	na	na	Ewing sarcoma
chr8:26115244-26316168	Ewing_Primary_Tumor	113	1415.83	PPP2R2A	na	na	Ewing sarcoma
chr8:40977566-41170404	NB_Mesenchymal	113	2289	SFRP1	na	na	Neuroblastoma
chr11:9757580-9947182	EWSR1::FLI1-KD	113	2010	LOC440028	na	na	na
chr5:17092078-17327945	Ewing	113	1800.95	BASP1	na	na	Ewing sarcoma
chr5:17092078-17327945	Ewing	113	1800.95	LOC285696	na	na	Ewing sarcoma
chr5:17092078-17327945	Ewing	113	1800.95	LOC401177	na	na	Ewing sarcoma
chr1:23851620-23925013	MSC-EWSR1::FLI1	113	2152.5	ID3	bHLH	na	Ewing sarcoma
chr13:33654989-33884345	Control	113	1599.34	STARD13	na	na	na
chr15:67356857-67491450	NB_Intermediate	113	1100.25	SMAD3	MH1	na	Neuroblastoma
chr5:112366814-112619048	NB_Noradrenergic	113	1171.89	DCP2	na	na	Neuroblastoma
chr5:112366814-112619048	NB_Noradrenergic	113	1171.89	MCC	na	na	Neuroblastoma
chr4:157655114-157765717	MSC	113	2279.75	PDGFC	na	na	na
chr17:80793111-80890399	RMS_FP	114	1528.08	TBCD	na	0.000218221	Rhabdomyosarcoma
chr17:80793111-80890399	RMS_FP	114	1528.08	ZNF750	Others	na	Rhabdomyosarcoma
chr15:93105743-93260329	RMS_FN	114	1677	FAM174B	na	na	Rhabdomyosarcoma
chr17:76692917-76849402	Ewing_Primary_Tumor	114	1415	CYTH1	na	na	Ewing sarcoma
chr9:97609971-97716375	NB_Mesenchymal	114	2262.5	MIR2278	na	na	Neuroblastoma
chr20:43171244-43245938	EWSR1::FLI1-KD	114	2008.17	ADA	na	na	na
chr20:43171244-43245938	EWSR1::FLI1-KD	114	2008.17	PKIG	na	na	na
chr1:38459218-38542890	Ewing	114	1799.3	FHL3	na	na	Ewing sarcoma
chr1:38459218-38542890	Ewing	114	1799.3	POU3F1	Pou	6.98645e-06	Ewing sarcoma
chr1:38459218-38542890	Ewing	114	1799.3	UTP11L	na	na	Ewing sarcoma
chr1:36804782-36878154	MSC-EWSR1::FLI1	114	2144.5	STK40	na	na	Ewing sarcoma
chr12:6151265-6390229	Control	114	1597.3	CD9	na	na	na
chr12:6151265-6390229	Control	114	1597.3	PLEKHG6	na	na	na
chr12:6151265-6390229	Control	114	1597.3	VWF	na	na	na
chr4:7782808-7988265	NB_Intermediate	114	1096.5	AFAP1	na	na	Neuroblastoma
chr8:11264743-11340168	NB_Noradrenergic	114	1168.05	FAM167A	na	na	Neuroblastoma
chr14:69335475-69453553	MSC	114	2266.5	ACTN1	na	na	na
chr22:26131565-26169043	RMS_FP	115	1519.08	MYO18B	na	na	Rhabdomyosarcoma
chr12:89712934-89749809	RMS_FN	115	1670	DUSP6	na	na	Rhabdomyosarcoma
chr19:49989028-50039155	Ewing_Primary_Tumor	115	1400.33	FCGRT	na	0.000263243	Ewing sarcoma
chr19:49989028-50039155	Ewing_Primary_Tumor	115	1400.33	MIR150	na	na	Ewing sarcoma
chr19:49989028-50039155	Ewing_Primary_Tumor	115	1400.33	RCN3	na	na	Ewing sarcoma
chr19:49989028-50039155	Ewing_Primary_Tumor	115	1400.33	RPS11	na	na	Ewing sarcoma
chr19:49989028-50039155	Ewing_Primary_Tumor	115	1400.33	SNORD32A	na	na	Ewing sarcoma
chr9:132167625-132272512	NB_Mesenchymal	115	2247	C9ORF106	na	na	Neuroblastoma
chr9:132167625-132272512	NB_Mesenchymal	115	2247	C9ORF50	na	na	Neuroblastoma
chr11:33686959-33760418	EWSR1::FLI1-KD	115	2008.17	C11ORF91	na	na	na
chr1:218500270-218674747	Ewing	115	1789.05	TGFB2	na	na	Ewing sarcoma
chr9:130255011-130346980	MSC-EWSR1::FLI1	115	2138	FAM129B	na	na	Ewing sarcoma
chr1:12437396-12697219	Control	115	1595.77	DHRS3	na	na	na
chr1:12437396-12697219	Control	115	1595.77	SNORA59A	na	na	na
chr2:235847584-235975671	NB_Intermediate	115	1094.75	SH3BP4	na	na	Neuroblastoma
chr1:204224215-204333409	NB_Noradrenergic	115	1164.32	GOLT1A	na	na	Neuroblastoma
chr1:204224215-204333409	NB_Noradrenergic	115	1164.32	PLEKHA6	na	na	Neuroblastoma
chr2:235855715-235963665	MSC	115	2264.5	SH3BP4	na	na	na
chr13:31278762-31456311	RMS_FP	116	1518.33	ALOX5AP	na	na	Rhabdomyosarcoma
chr13:31278762-31456311	RMS_FP	116	1518.33	C13ORF26	na	na	Rhabdomyosarcoma
chr13:31278762-31456311	RMS_FP	116	1518.33	C13ORF33	na	na	Rhabdomyosarcoma
chr13:31278762-31456311	RMS_FP	116	1518.33	USPL1	na	na	Rhabdomyosarcoma
chr20:42734228-42818249	RMS_FN	116	1668.62	JPH2	na	na	Rhabdomyosarcoma
chr14:76841899-77078439	Ewing_Primary_Tumor	116	1385.5	C14ORF118	na	na	Ewing sarcoma
chr14:76841899-77078439	Ewing_Primary_Tumor	116	1385.5	VASH1	na	na	Ewing sarcoma
chr1:181044327-181122544	NB_Mesenchymal	116	2220.5	IER5	na	na	Neuroblastoma
chr18:46392987-46551926	EWSR1::FLI1-KD	116	2005.67	SMAD7	MH1	na	na
chr11:125881368-126068619	Ewing	116	1778.5	CDON	na	na	Ewing sarcoma
chr11:125881368-126068619	Ewing	116	1778.5	RPUSD4	na	na	Ewing sarcoma
chr10:104338423-104437310	MSC-EWSR1::FLI1	116	2124.5	TRIM8	na	5.62646e-82	Ewing sarcoma
chr11:8708046-8896001	Control	116	1586.68	SNORA45	na	na	na
chr11:8708046-8896001	Control	116	1586.68	ST5	na	na	na
chr1:234720835-234768380	NB_Intermediate	116	1092.75	IRF2BP2	na	na	Neuroblastoma
chr11:112953624-113083225	NB_Noradrenergic	116	1161	LOC100288346	na	na	Neuroblastoma
[truncated: 5,842 more rows]

## Sheet: Supplementary Data 6
Gene	Control (56)	EWSR1::FLI1-KD (6)	Ewing (20)	Ewing_Primary_Tumor (6)	MSC (4)	MSC-EWSR1::FLI1 (2)	NB (25)	RMS (20)
AHR	3.6	0	0	16.7	50	0	0	0
ALX1	0	0	10	0	0	0	4.028	0
ALX4	0	0	15	33.3	0	0	0	15
ARID3A	1.8	0	0	0	0	0	0	5
ARID5B	10.7	33.3	10	50	25	50	16.028	0
ARNT2	5.4	0	0	0	0	0	0	0
ARX	1.8	0	30	33.3	0	0	0	0
ASCL1	0	0	0	0	0	0	31.996	0
ATF1	0	0	0	0	25	0	0	0
ATF3	5.4	0	0	16.7	0	0	4.028	20
ATF4	5.4	33.3	5	0	0	0	4.028	10
ATF7	0	0	5	0	0	0	0	0
BACH1	8.9	16.7	0	0	100	100	0	0
BACH2	5.4	16.7	0	0	0	0	7.98	0
BARHL2	0	0	20	33.3	0	0	0	0
BARX2	0	16.7	5	16.7	0	0	0	10
BCL6	30.4	0	10	16.7	25	100	0	35
BHLHE22	0	0	10	0	0	0	0	0
BHLHE40	35.7	16.7	0	0	75	50	4	5
BHLHE41	5.4	0	0	0	0	0	0	0
BNC2	1.8	16.7	10	0	25	50	16.008	0
CDC5L	3.6	16.7	0	0	0	0	4	25
CDX2	3.6	0	0	0	0	0	0	0
CEBPB	0	0	10	16.7	0	0	0	0
CEBPD	16.1	0	0	0	25	50	4	5
CEBPG	1.8	0	0	0	0	0	16.036	0
CREB1	7.1	0	0	0	75	0	39.996	0
CREB3	5.4	0	0	0	25	0	0	0
CREB3L1	16.1	33.3	5	0	75	0	4	0
CREB3L2	16.1	16.7	5	0	75	50	4	5
CREB5	0	0	0	0	0	0	4	0
CREM	1.8	0	5	0	0	0	0	0
CRX	1.8	0	0	0	0	0	0	0
CUX2	0	0	0	0	0	0	12.008	0
DBP	10.7	0	0	0	0	0	4.028	5
DEAF1	1.8	0	0	0	0	0	0	0
DLX1	3.6	33.3	5	0	0	0	0	0
DLX2	1.8	33.3	0	0	25	50	0	0
DLX3	0	16.7	0	0	0	0	0	0
DLX4	0	0	5	16.7	0	0	0	0
DMRTA1	0	0	0	0	0	0	4	0
DMRTA2	0	0	0	0	0	0	12.008	0
E2F1	0	0	0	0	0	0	4.028	0
E2F3	3.6	0	0	0	0	0	0	0
E2F6	1.8	0	0	0	0	0	0	0
E2F7	1.8	16.7	0	0	25	0	0	0
E2F8	1.8	0	0	0	0	0	0	0
EBF1	17.9	50	45	16.7	75	0	31.968	15
EBF3	8.9	33.3	40	16.7	50	50	31.996	15
EGR1	1.8	0	0	0	0	0	0	5
EGR2	0	0	0	16.7	0	0	0	0
EGR3	1.8	0	0	16.7	25	50	0	0
EGR4	0	0	0	16.7	0	0	0	0
EHF	10.7	16.7	0	0	50	0	4	0
ELF1	12.5	0	15	0	0	0	0	0
ELF2	7.1	0	5	0	0	0	0	0
ELF3	14.3	16.7	0	0	0	0	0	0
ELF4	8.9	0	0	0	0	0	0	0
ELK3	17.9	16.7	5	0	75	0	16.008	0
ELK4	1.8	0	0	0	0	0	0	0
EN1	3.6	0	0	0	0	0	0	0
EN2	0	16.7	5	0	0	0	0	0
EOMES	5.4	0	0	0	0	0	0	0
ERF	5.4	0	15	33.3	0	0	4	0
ERG	7.1	0	0	0	0	50	4.028	0
ESR1	1.8	0	0	0	0	0	0	0
ESRRB	0	0	15	0	0	0	4.028	0
ESRRG	5.4	0	5	0	0	0	28.016	5
ETS1	67.9	66.7	0	0	100	100	16.028	5
ETS2	19.6	16.7	15	0	0	0	19.98	0
ETV1	3.6	0	5	0	25	0	31.988	5
ETV3	0	0	5	0	0	0	4.028	0
ETV4	5.4	0	0	0	0	0	8.028	10
ETV5	0	0	5	0	0	0	4.028	0
ETV6	42.9	83.3	35	0	75	100	20.036	0
ETV7	0	0	0	0	25	0	0	5
EVX1	1.8	0	0	0	0	0	0	0
FEV	0	0	0	0	0	0	7.98	0
FIGLA	0	0	0	0	0	0	0	5
FLI1	19.6	0	0	0	0	0	0	0
FOS	35.7	16.7	45	66.7	0	100	0	20
FOSL1	7.1	16.7	0	0	0	0	4	5
FOSL2	39.3	66.7	0	0	50	0	24.008	25
FOXA1	1.8	0	0	0	0	0	0	0
FOXA2	1.8	0	0	0	0	0	4.028	20
FOXA3	1.8	0	0	0	0	0	0	0
FOXB1	1.8	0	0	0	0	0	0	0
FOXC1	8.9	0	5	0	25	0	12.008	0
FOXD1	3.6	0	5	0	25	0	4	0
FOXD3	1.8	0	0	0	0	0	0	0
FOXF2	7.1	0	0	16.7	0	0	0	0
FOXG1	7.1	0	0	0	0	0	0	0
FOXI1	0	0	0	0	0	0	0	10
FOXJ1	0	0	0	0	0	0	0	5
FOXJ2	12.5	0	5	33.3	0	0	0	5
FOXJ3	1.8	0	0	0	0	0	4	0
FOXK1	39.3	50	10	0	50	50	12.008	5
FOXK2	1.8	0	5	16.7	0	0	7.98	0
FOXL1	30.4	50	0	33.3	75	50	4	15
FOXO1	16.1	33.3	35	16.7	0	50	0	5
FOXO3	57.1	33.3	10	66.7	25	0	39.968	15
FOXP1	7.1	0	0	0	25	0	4	5
FOXP2	0	0	5	0	0	50	0	5
GABPA	1.8	0	0	0	0	0	0	0
GATA2	0	0	0	16.7	0	50	16.036	0
GATA3	5.4	0	0	0	0	0	83.972	0
GATA4	8.9	0	0	0	0	0	11.98	0
GATA5	0	0	0	0	0	0	0	5
GATA6	28.6	0	0	0	0	0	0	0
GFI1	1.8	0	0	0	0	0	0	0
GLI1	0	0	0	0	0	0	0	5
GLI2	42.9	50	35	16.7	0	0	56.024	50
GLI3	16.1	33.3	40	16.7	0	50	0	5
GLIS1	5.4	16.7	5	0	0	0	4.028	0
GLIS2	19.6	0	10	0	25	0	7.98	10
GLIS3	32.1	33.3	0	0	100	50	8	0
GRHL2	1.8	0	0	0	0	0	0	5
HAND2	12.5	0	15	16.7	0	0	67.984	5
HBP1	3.6	0	0	16.7	0	0	0	0
HES1	16.1	33.3	40	33.3	0	50	4.028	10
HES5	1.8	0	0	0	0	0	0	0
HES6	0	0	0	0	0	0	0	5
HEY1	0	0	0	0	0	0	4.028	0
HIC1	51.8	50	10	0	75	50	20.008	20
HIF1A	26.8	0	0	0	100	50	60.032	25
HIVEP2	33.9	0	0	0	75	50	4	10
HLF	3.6	0	5	16.7	0	0	0	0
HMBOX1	0	0	0	0	0	0	16.008	0
HNF1A	1.8	0	0	0	0	0	0	0
HNF1B	5.4	0	0	0	0	0	0	0
HNF4G	0	0	10	0	0	0	0	0
HOXA10	12.5	0	0	0	25	0	0	5
HOXA13	1.8	0	0	0	0	0	0	0
HOXA2	7.1	0	0	0	0	0	0	0
HOXA3	8.9	0	0	0	0	0	0	0
HOXA4	1.8	0	0	0	0	0	0	0
HOXA5	1.8	0	0	0	0	0	0	0
HOXA6	1.8	0	0	0	0	0	0	0
HOXA9	1.8	0	0	0	0	0	0	5
HOXB13	0	0	15	33.3	0	0	0	0
HOXB2	3.6	0	0	0	50	0	0	5
HOXB4	1.8	0	0	0	0	0	0	0
HOXB8	0	0	0	0	0	0	0	5
HOXC10	0	16.7	25	16.7	0	0	0	15
HOXC11	1.8	16.7	15	16.7	0	0	0	0
HOXC4	1.8	33.3	15	16.7	0	0	0	10
HOXC6	0	0	0	0	0	0	0	5
HOXC8	0	0	0	0	25	0	4.028	0
HOXC9	0	0	5	16.7	0	0	0	10
HOXD10	0	0	5	33.3	0	0	0	0
HOXD11	0	0	10	16.7	0	0	0	0
HOXD12	1.8	0	0	16.7	0	0	0	0
HOXD8	1.8	0	10	0	0	0	24.008	20
HOXD9	1.8	33.3	15	0	0	0	4.028	0
HSF1	0	0	0	0	0	0	0	5
HSF2	0	0	0	0	0	0	4.028	0
IKZF1	1.8	0	0	0	0	0	4.028	0
IKZF2	0	16.7	55	16.7	0	50	0	0
INSM1	0	0	10	0	0	0	15.98	0
IRF1	26.8	0	0	0	50	0	8	10
IRF2	26.8	83.3	25	50	25	50	0	10
IRF4	0	0	5	0	0	0	0	0
IRF6	0	0	0	0	0	0	4	0
IRF7	1.8	0	0	0	0	0	0	0
IRF8	3.6	0	0	0	0	0	0	5
IRX4	0	0	0	0	0	0	0	5
IRX5	1.8	0	0	0	25	0	0	0
ISL1	1.8	0	0	0	0	0	40.024	0
ISL2	0	0	5	0	0	0	0	0
ISX	1.8	0	0	0	0	0	0	5
JDP2	14.3	0	0	0	0	0	0	0
JUN	23.2	66.7	0	16.7	75	50	12	10
JUNB	17.9	16.7	10	0	0	50	20.036	10
JUND	1.8	0	0	0	0	0	0	0
KLF10	26.8	33.3	10	0	0	100	12.008	35
KLF11	17.9	0	5	33.3	0	0	0	0
KLF12	16.1	16.7	20	0	75	50	12.028	0
KLF13	39.3	16.7	0	33.3	25	0	68.02	40
KLF15	8.9	0	50	16.7	0	50	0	0
KLF16	7.1	0	15	16.7	0	50	12.008	10
KLF2	26.8	0	0	16.7	0	0	0	25
KLF3	0	0	5	0	0	0	0	5
KLF4	16.1	0	0	0	25	0	4	15
KLF5	8.9	0	0	0	0	0	0	0
KLF6	64.3	50	20	50	100	100	36.036	15
KLF7	62.5	100	20	0	100	0	71.984	30
KLF9	73.2	33.3	5	16.7	75	50	16.008	50
LEF1	1.8	0	0	0	0	0	0	0
LHX2	1.8	0	0	0	0	0	0	0
LHX3	0	0	5	0	0	0	0	0
LHX5	1.8	0	0	0	0	0	0	0
LMX1A	0	0	5	16.7	0	0	0	0
LMX1B	0	0	0	0	0	0	24.016	25
MAF	10.7	0	0	0	0	0	0	15
MAFA	3.6	16.7	10	16.7	0	0	0	20
MAFB	1.8	33.3	15	0	0	0	4.028	0
MAFF	23.2	16.7	0	16.7	50	50	4	10
MAFK	17.9	0	0	0	0	0	0	10
MAX	23.2	0	0	0	50	0	12.028	0
MAZ	1.8	0	0	0	0	0	0	0
MEF2A	12.5	0	0	0	0	0	0	15
MEF2C	14.3	0	0	0	0	0	0	0
MEF2D	42.9	33.3	25	83.3	25	50	28.008	80
MEIS1	48.2	50	90	50	50	50	67.964	5
MEIS2	39.3	0	0	0	0	0	79.992	10
MEIS3	1.8	0	0	0	0	0	0	5
MEOX2	1.8	0	0	0	0	0	0	0
MITF	1.8	0	0	0	0	0	0	0
MNT	8.9	0	5	16.7	0	0	4.028	0
MSC	12.5	33.3	40	16.7	0	50	4	20
MSX1	1.8	0	0	0	0	0	0	0
MSX2	8.9	0	20	33.3	0	0	8.028	0
MXI1	3.6	0	5	0	0	0	0	5
MYB	0	0	20	0	0	0	0	0
MYBL1	3.6	0	20	0	0	0	8	0
MYC	5.4	100	60	16.7	75	100	8.028	5
MYCN	0	0	0	0	0	0	4	25
MYF6	7.1	0	30	0	0	0	0	15
MYOD1	8.9	0	0	0	0	0	0	95
MYOG	0	0	0	0	0	0	0	10
MZF1	1.8	0	0	0	0	0	0	0
NANOG	3.6	0	0	0	0	0	0	0
NEUROD1	0	16.7	0	0	0	0	4	0
NEUROG2	0	0	0	0	0	0	19.988	0
NFAT5	0	0	0	16.7	0	0	4	0
NFATC1	5.4	0	5	16.7	0	0	0	30
NFATC2	8.9	0	15	16.7	50	100	0	10
NFATC3	7.1	0	0	0	0	0	0	0
NFATC4	7.1	0	5	16.7	25	0	7.98	0
NFE2L1	8.9	0	5	0	0	0	4	0
NFE2L2	5.4	0	0	0	0	0	0	0
NFIA	32.1	100	75	66.7	0	0	39.996	10
NFIB	26.8	66.7	55	16.7	25	50	71.964	10
NFIC	48.2	16.7	40	66.7	25	50	31.988	35
NFIL3	3.6	0	0	0	0	0	0	0
NFIX	42.9	50	70	100	75	100	12.028	25
NFKB1	3.6	0	0	0	0	0	0	0
NFKB2	0	0	0	0	0	0	0	5
NFYA	3.6	0	5	0	0	0	0	0
NHLH1	0	0	0	0	0	0	4.028	35
NHLH2	0	0	0	0	0	0	11.98	0
NKX2-2	0	33.3	60	100	0	50	0	0
NKX2-3	3.6	0	10	0	0	0	0	5
NKX2-4	0	0	10	0	0	0	0	0
NKX2-5	3.6	0	0	0	0	0	0	5
NKX2-6	0	0	0	0	0	0	4.028	0
NKX2-8	0	0	15	0	0	50	0	0
NKX3-1	5.4	0	0	0	25	0	0	0
NKX6-1	1.8	0	20	0	0	0	0	0
NKX6-3	0	0	0	0	0	0	12.008	0
NR0B1	0	0	5	16.7	0	0	0	0
NR1D1	19.6	16.7	0	0	25	0	16.036	0
NR1D2	1.8	0	0	0	0	0	0	0
NR1H4	0	0	10	33.3	0	0	0	0
NR2C1	0	0	0	0	0	0	4	0
NR2C2	1.8	0	0	0	0	0	4.028	0
NR2E3	0	0	0	0	0	0	0	35
NR2F1	14.3	0	5	0	0	0	16.008	0
NR2F2	66.1	83.3	75	83.3	100	50	28.036	50
NR2F6	5.4	0	0	0	0	0	0	5
NR3C1	25	0	0	0	100	50	4	30
NR4A1	28.6	0	0	50	0	0	4.028	5
NR4A2	26.8	0	0	50	0	0	0	5
NR5A1	3.6	0	0	0	0	0	0	0
NR6A1	1.8	16.7	0	0	0	0	0	0
OSR1	7.1	0	0	0	0	0	0	5
OSR2	12.5	0	0	0	0	0	0	5
OTX2	7.1	0	0	0	0	0	0	5
PAX2	0	0	5	0	0	0	4.028	0
PAX3	0	0	5	16.7	0	0	0	5
PAX5	0	0	5	0	0	0	0	0
PAX6	3.6	0	0	0	25	0	0	0
PAX7	0	0	25	16.7	0	0	4.028	10
PAX9	0	16.7	0	0	0	0	0	0
PBX1	39.3	66.7	50	50	0	0	32.036	5
PBX3	3.6	0	0	0	0	0	19.98	0
PDX1	1.8	0	0	0	0	0	0	0
PHOX2A	0	0	0	0	0	0	35.968	0
PHOX2B	0	0	0	0	0	0	83.972	0
PITX1	3.6	0	0	0	0	0	0	5
PITX2	21.4	0	10	0	25	0	0	15
PITX3	0	0	0	0	0	0	0	15
PKNOX1	8.9	0	0	0	0	0	0	5
PKNOX2	19.6	33.3	15	0	0	0	0	60
POU1F1	0	0	15	0	0	0	0	0
POU2F1	1.8	0	0	16.7	0	50	0	0
POU2F2	5.4	0	0	0	25	0	4	0
POU3F1	0	16.7	50	66.7	0	50	0	0
POU3F2	8.9	50	55	66.7	0	50	0	0
POU3F3	5.4	0	5	0	25	0	7.98	0
POU4F2	0	0	5	0	0	0	0	0
POU6F1	0	0	0	0	0	0	0	5
PPARA	1.8	0	5	0	0	0	0	0
PPARD	10.7	16.7	0	0	25	0	7.98	0
PPARG	0	0	0	0	0	0	8.028	0
PRDM1	8.9	0	0	0	50	0	8.028	0
PROX1	0	0	0	0	0	0	16.008	0
PRRX1	12.5	16.7	30	16.7	75	50	4	0
PRRX2	5.4	0	10	0	0	0	7.98	0
RARA	67.9	100	55	66.7	75	100	95.972	85
RARB	39.3	16.7	5	0	25	0	12.028	0
RARG	25	33.3	25	33.3	0	0	7.98	0
RBPJ	8.9	16.7	0	0	50	0	15.98	10
RELA	1.8	0	0	0	0	0	0	0
RFX1	7.1	0	5	33.3	0	0	4.028	0
RFX2	32.1	33.3	5	50	25	100	8	5
RFX3	1.8	16.7	20	0	0	50	8.028	0
RORA	1.8	16.7	5	0	25	0	12.008	10
RORB	0	0	0	0	0	0	4.028	0
RORC	3.6	0	0	0	0	0	4.028	0
RREB1	60.7	33.3	40	33.3	25	0	12.028	50
RUNX1	57.1	0	0	0	75	100	4	45
RUNX2	19.6	100	10	16.7	75	0	20	20
RUNX3	1.8	50	25	33.3	0	0	4.028	5
RXRA	39.3	83.3	55	50	25	100	56.004	20
SALL2	5.4	0	25	0	0	0	0	0
SATB1	0	0	15	16.7	0	0	44.004	0
SHOX2	0	0	0	0	0	0	4.028	0
SIX1	7.1	0	5	0	0	0	4.028	55
SIX2	0	0	0	0	0	0	4	20
SIX3	0	0	0	0	0	0	23.988	0
SMAD1	1.8	0	0	0	0	0	4.028	10
SMAD2	0	0	0	0	0	0	12.008	0
SMAD3	80.4	100	55	50	100	100	27.98	40
SMAD4	1.8	0	0	0	0	0	0	0
SNAI1	7.1	0	10	0	0	0	48.004	15
SNAI2	23.2	33.3	0	33.3	25	0	11.98	5
SOX1	8.9	16.7	20	33.3	0	0	0	0
SOX10	1.8	0	0	0	0	0	0	5
SOX11	7.1	0	0	0	0	0	31.996	10
SOX12	7.1	16.7	25	66.7	0	0	31.968	15
SOX13	26.8	16.7	10	0	0	0	0	35
SOX15	0	0	0	0	0	0	0	5
SOX17	1.8	0	15	0	0	0	0	0
SOX18	1.8	16.7	0	0	0	0	0	0
SOX2	8.9	0	55	0	0	0	4.028	0
SOX21	3.6	0	0	0	0	0	0	0
SOX4	19.6	33.3	10	16.7	50	0	44.024	35
SOX5	5.4	16.7	0	0	0	0	0	0
SOX6	1.8	50	75	16.7	0	100	0	0
SOX7	1.8	0	0	0	0	0	4.028	0
SOX8	3.6	16.7	0	0	0	0	0	20
SOX9	14.3	0	0	0	50	0	7.98	15
SP1	14.3	33.3	50	50	25	100	36.016	5
SP2	7.1	0	0	0	0	0	0	0
SP3	35.7	0	5	0	25	0	4	5
SP5	3.6	0	0	0	0	0	0	0
SP8	3.6	0	0	0	0	0	0	0
SP9	1.8	0	0	0	0	0	0	0
SPI1	1.8	0	0	0	0	0	0	0
SREBF1	41.1	50	25	33.3	0	0	35.968	25
SREBF2	16.1	33.3	15	0	0	0	20.036	15
SRF	7.1	0	0	16.7	0	0	0	10
STAT1	1.8	0	0	0	50	0	0	0
STAT3	19.6	0	5	16.7	25	0	4	0
STAT5A	3.6	0	0	0	0	0	4.028	15
STAT6	0	0	0	0	0	0	0	5
TAL1	1.8	0	0	0	0	0	0	0
TBX1	1.8	0	0	0	0	0	0	10
TBX15	10.7	0	0	0	25	0	0	50
TBX18	8.9	33.3	0	0	50	0	16	0
TBX2	32.1	16.7	0	0	50	0	100	30
TBX20	8.9	0	0	0	0	0	24.016	0
TBX3	25	0	5	16.7	0	0	56.032	0
TBX4	7.1	0	0	0	0	0	16.036	0
TBX5	17.9	0	35	16.7	0	0	0	0
TCF12	3.6	33.3	65	0	0	100	35.968	5
TCF21	5.4	0	0	0	25	0	0	0
TCF3	1.8	0	5	0	0	0	0	5
TCF4	30.4	33.3	80	0	75	100	91.972	0
TCF7L1	3.6	16.7	5	0	0	0	0	10
TCF7L2	60.7	50	15	0	50	50	36.008	80
TEAD1	71.4	83.3	45	16.7	75	50	87.992	15
TEAD2	0	0	0	16.7	0	0	0	0
TEAD3	26.8	16.7	0	0	0	0	7.98	25
TEAD4	8.9	0	0	0	0	0	0	45
TEF	25	0	20	0	0	0	4.028	5
TFAP2A	1.8	0	20	0	0	0	0	0
TFAP2B	0	16.7	15	33.3	0	0	51.984	40
TFAP4	10.7	0	0	0	25	0	7.98	10
TFCP2L1	1.8	0	0	0	0	0	0	0
TFEB	3.6	0	0	0	0	0	4	0
TFEC	0	0	5	0	0	0	0	0
TGIF1	41.1	50	35	83.3	75	100	4	50
THRA	5.4	0	0	16.7	0	0	16.008	15
THRB	14.3	0	0	0	0	0	0	0
TLX2	0	0	0	0	0	0	7.98	0
TP73	1.8	0	0	0	0	0	7.98	0
TRPS1	1.8	0	0	0	0	50	0	0
TWIST1	8.9	33.3	40	16.7	0	0	75.964	0
UNCX	0	0	30	0	0	0	0	15
VAX1	0	0	5	0	0	50	0	5
VAX2	0	0	0	16.7	0	0	0	5
VDR	1.8	0	0	0	0	0	0	5
VEZF1	12.5	33.3	35	33.3	50	50	16.028	0
WT1	3.6	0	0	0	0	0	8	0
XBP1	5.4	0	0	0	0	0	0	0
YBX1	0	0	0	16.7	0	0	0	0
YY1	7.1	0	15	16.7	0	0	0	0
ZBTB16	35.7	50	65	100	0	50	0	10
ZBTB7A	19.6	0	5	33.3	0	0	0	0
ZBTB7B	12.5	16.7	5	0	0	0	16.008	15
ZBTB7C	8.9	0	5	0	0	0	7.98	0
ZEB1	3.6	0	0	0	25	0	20.036	10
ZFP42	0	0	5	0	0	0	0	0
ZFX	12.5	0	0	16.7	0	0	0	0
ZIC1	3.6	16.7	0	0	0	0	4	0
ZIC2	3.6	50	15	0	0	0	0	0
ZIC3	3.6	0	0	0	0	0	0	0
ZIC4	1.8	0	0	0	0	0	0	0
ZIC5	1.8	16.7	40	66.7	0	0	12.028	0
ZNF143	3.6	0	0	0	0	0	0	0
ZNF148	0	0	0	0	25	0	0	0
ZNF217	16.1	33.3	15	0	50	0	27.988	0
ZNF219	8.9	0	20	16.7	0	0	12.008	5
ZNF281	21.4	0	10	0	75	100	8	0
ZNF384	0	0	0	0	0	0	4.028	0
ZNF423	7.1	0	25	16.7	0	0	31.968	15
ZNF460	7.1	0	0	0	0	0	0	0
ZNF513	0	0	0	33.3	0	0	0	0
ZNF524	0	0	0	0	0	0	0	5
ZNF574	0	0	0	0	0	0	4	0
ZNF628	1.8	0	0	0	0	0	0	0
ZNF652	0	0	10	0	0	0	0	0
ZNF675	0	0	0	0	25	0	0	0
ZNF692	0	0	5	0	0	0	4.028	0
ZNF76	5.4	0	0	0	0	0	0	0
ZNF85	1.8	0	0	0	0	0	0	0

## Sheet: Supplementary Data 7
Gene	Sample_id	Sample_name	Group
AHR	GSM8887416	MSC15	MSC
AHR	GSM1663035	IOE11	Control
AHR	GSM2700592	upper_lobe_of_left_lung	Control
AHR	GSM2857577	GSE106925_MSC	MSC
AHR	GSM1517585	primary_Ewing_sarcoma_4	Ewing_Primary_Tumor
ALX1	GSM5363994	RD-ES	Ewing
ALX1	GSM2664341	SJNB6	NB_Noradrenergic
ALX1	GSM3701310	A673/TR/shEF1_d0	Ewing
ALX4	SRR3720791	RH5	RMS
ALX4	GSM5364004	SK-ES-1	Ewing
ALX4	GSM5363949	CHLA-25	Ewing
ALX4	GSM5363939	A-673	Ewing
ALX4	SRR4437077	Ews121	Ewing_Primary_Tumor
ALX4	SRR4437069	Ews120	Ewing_Primary_Tumor
ALX4	SRR7442608	RH3	RMS
ALX4	SRR3720793	RMS008	RMS
ARID3A	GSM2243115	RH18	RMS
ARID3A	GSM521887	IMR90	Control
ARID5B	GSM1517584	primary_Ewing_sarcoma_3	Ewing_Primary_Tumor
ARID5B	GSM2664345	SK-N-AS	NB_Intermediate
ARID5B	GSM2068356	LHCN-M2	Control
ARID5B	SRR1593979	SKNMC_shFLI1_96h	EWSR1::FLI1-KD
ARID5B	GSM2664325	GIMEN	NB_Mesenchymal
ARID5B	GSM2664361	SK-N-SH	NB_Intermediate
ARID5B	GSM2664315	CLB-CAR	NB_Noradrenergic
ARID5B	GSM2527607	smooth_muscle_cell	Control
ARID5B	GSM5363994	RD-ES	Ewing
ARID5B	GSM5364014	TC-32	Ewing
ARID5B	GSM2857577	GSE106925_MSC	MSC
ARID5B	GSM2857584	GSE106925_MSC_infected_with_EWSFLI1	MSC-EWSR1::FLI1
ARID5B	GSM733739	Osteoblast	Control
ARID5B	SRR4437077	Ews121	Ewing_Primary_Tumor
ARID5B	GSM2527605	smooth_muscle_cell	Control
ARID5B	GSM1517585	primary_Ewing_sarcoma_4	Ewing_Primary_Tumor
ARID5B	GSM469966	IMR90	Control
ARID5B	GSM2701565	heart_left_ventricle	Control
ARID5B	GSM8887408	A673/TR/shEF1_d6	EWSR1::FLI1-KD
ARNT2	GSM2068356	LHCN-M2	Control
ARNT2	GSM2664365	hNCC_rep1	Control
ARNT2	GSM2188470	hFOB	Control
ARX	GSM5363979	MHH-ES-1	Ewing
ARX	GSM2527494	neural_cell	Control
ARX	GSM5364024	TC-106	Ewing
ARX	GSM5363949	CHLA-25	Ewing
ARX	GSM5363964	EW-24	Ewing
ARX	GSM5363939	A-673	Ewing
ARX	SRR4437069	Ews120	Ewing_Primary_Tumor
ARX	GSM1517585	primary_Ewing_sarcoma_4	Ewing_Primary_Tumor
ARX	GSM5364009	SK-N-MC	Ewing
ASCL1	GSM2664343	SJNB8	NB_Noradrenergic
ASCL1	GSM2664329	LAN1	NB_Noradrenergic
ASCL1	GSM2664349	SK-N-DZ	NB_Noradrenergic
ASCL1	GSM2664339	SJNB1	NB_Noradrenergic
ASCL1	GSM2664341	SJNB6	NB_Noradrenergic
ASCL1	GSM2664359	NB69	NB_Noradrenergic
ASCL1	GSM2664319	CLB-GA_rep2	NB_Noradrenergic
ASCL1	GSM2664317	CLB-GA_rep1	NB_Noradrenergic
ATF1	GSM8887417	MSCVL	MSC
ATF3	SRR10062460	RMS224	RMS
ATF3	GSM2527606	smooth_muscle_cell	Control
ATF3	GSM2534085	hepatocyte	Control
ATF3	SRR3720774	RH4	RMS
ATF3	SRR4437061	Ews119	Ewing_Primary_Tumor
ATF3	SRR3720805	SCMC	RMS
ATF3	GSM2527605	smooth_muscle_cell	Control
ATF3	GSM2664351	SK-N-FI	NB_Noradrenergic
ATF3	SRR7442608	RH3	RMS
ATF4	GSM8887407	CHLA9	Ewing
ATF4	GSM2698631	transverse_colon	Control
ATF4	GSM8887411	MHH-ES-1	EWSR1::FLI1-KD
ATF4	GSM2664331	N206	NB_Noradrenergic
ATF4	GSM2664367	hNCC_rep2	Control
ATF4	SRR10062462	RMS225	RMS
ATF4	GSM2243115	RH18	RMS
ATF4	GSM8887408	A673/TR/shEF1_d6	EWSR1::FLI1-KD
ATF4	SRR3720763	human_muscle_tissue_NS134	Control
ATF7	GSM5364024	TC-106	Ewing
BACH1	GSM8887416	MSC15	MSC
BACH1	GSM2664365	hNCC_rep1	Control
BACH1	GSM733755	HSMM	Control
BACH1	GSM2527607	smooth_muscle_cell	Control
BACH1	GSM2857577	GSE106925_MSC	MSC
BACH1	GSM2857584	GSE106925_MSC_infected_with_EWSFLI1	MSC-EWSR1::FLI1
BACH1	GSM733739	Osteoblast	Control
BACH1	GSM4558638	EWIma1	MSC-EWSR1::FLI1
BACH1	GSM4558635	MSC_Pat	MSC
BACH1	GSM8887417	MSCVL	MSC
BACH1	GSM2664367	hNCC_rep2	Control
BACH1	GSM8887408	A673/TR/shEF1_d6	EWSR1::FLI1-KD
BACH2	GSM2527494	neural_cell	Control
BACH2	GSM2527605	smooth_muscle_cell	Control
BACH2	GSM2664323	CLB-PE	NB_Noradrenergic
BACH2	GSM818031	NPC-05	Control
BACH2	GSM2664351	SK-N-FI	NB_Noradrenergic
BACH2	GSM8887408	A673/TR/shEF1_d6	EWSR1::FLI1-KD
BARHL2	GSM5364004	SK-ES-1	Ewing
BARHL2	GSM5363939	A-673	Ewing
BARHL2	GSM5363989	POE	Ewing
BARHL2	SRR4437069	Ews120	Ewing_Primary_Tumor
BARHL2	GSM1517583	primary_Ewing_sarcoma_2	Ewing_Primary_Tumor
BARHL2	GSM5363969	EW-3	Ewing
BARX2	SRR3720799	RMS216	RMS
BARX2	SRR4437069	Ews120	Ewing_Primary_Tumor
BARX2	GSM3701310	A673/TR/shEF1_d0	Ewing
BARX2	GSM8887408	A673/TR/shEF1_d6	EWSR1::FLI1-KD
BARX2	SRR3720793	RMS008	RMS
BCL6	SRR10062460	RMS224	RMS
BCL6	GSM5363979	MHH-ES-1	Ewing
BCL6	GSM864800	BMP4-09	Control
BCL6	GSM1663035	IOE11	Control
BCL6	GSM2534085	hepatocyte	Control
BCL6	GSM733755	HSMM	Control
BCL6	GSM2700035	coronary_artery	Control
BCL6	GSM2534375_GSM2534376	gastrocnemius_medialis	Control
BCL6	GSM2701748	esophagus_squamous_epithelium	Control
BCL6	GSM2700592	upper_lobe_of_left_lung	Control
BCL6	GSM2857584	GSE106925_MSC_infected_with_EWSFLI1	MSC-EWSR1::FLI1
BCL6	SRR3720759	NCI0082	RMS
BCL6	GSM5363989	POE	Ewing
BCL6	SRR3720799	RMS216	RMS
BCL6	GSM733666	HSMMtube	Control
BCL6	GSM4558638	EWIma1	MSC-EWSR1::FLI1
BCL6	GSM4558635	MSC_Pat	MSC
BCL6	GSM1517585	primary_Ewing_sarcoma_4	Ewing_Primary_Tumor
BCL6	SRR3720795	RMS206	RMS
BCL6	GSM906392	Aorta_tissue	Control
BCL6	GSM2534084	hepatocyte	Control
BCL6	GSM2701565	heart_left_ventricle	Control
BCL6	GSM2700502	body_of_pancreas_2	Control
BCL6	GSM2534083	hepatocyte	Control
BCL6	GSM2701097	Peyer_s_patch	Control
BCL6	SRR10062462	RMS225	RMS
BCL6	SRR3720793	RMS008	RMS
BCL6	GSM2698634	stomach	Control
BCL6	SRR3720763	human_muscle_tissue_NS134	Control
BCL6	SRR3720757	NCI0075	RMS
BHLHE22	GSM5364004	SK-ES-1	Ewing
BHLHE22	GSM8887407	CHLA9	Ewing
BHLHE40	GSM8887416	MSC15	MSC
BHLHE40	GSM2068356	LHCN-M2	Control
BHLHE40	GSM2664333	SH-EP	NB_Mesenchymal
BHLHE40	GSM733763	NH-A	Control
BHLHE40	GSM1663035	IOE11	Control
BHLHE40	GSM2664365	hNCC_rep1	Control
BHLHE40	GSM733755	HSMM	Control
BHLHE40	GSM2700035	coronary_artery	Control
BHLHE40	GSM2534375_GSM2534376	gastrocnemius_medialis	Control
BHLHE40	GSM2701748	esophagus_squamous_epithelium	Control
BHLHE40	GSM2700592	upper_lobe_of_left_lung	Control
BHLHE40	GSM2527607	smooth_muscle_cell	Control
BHLHE40	GSM2857577	GSE106925_MSC	MSC
BHLHE40	GSM2857584	GSE106925_MSC_infected_with_EWSFLI1	MSC-EWSR1::FLI1
BHLHE40	GSM2698631	transverse_colon	Control
BHLHE40	GSM733739	Osteoblast	Control
BHLHE40	GSM2214081	7250	Control
BHLHE40	GSM2701809	ascending_aorta	Control
BHLHE40	GSM1663107	HT1080	Control
BHLHE40	GSM2527605	smooth_muscle_cell	Control
BHLHE40	GSM4558635	MSC_Pat	MSC
BHLHE40	GSM2701565	heart_left_ventricle	Control
BHLHE40	GSM2698835	uterus	Control
BHLHE40	GSM2701097	Peyer_s_patch	Control
BHLHE40	SRR10062462	RMS225	RMS
BHLHE40	SRR1593997	A673_shFLI1_96h	EWSR1::FLI1-KD
BHLHE40	SRR3720763	human_muscle_tissue_NS134	Control
BHLHE41	GSM2700035	coronary_artery	Control
BHLHE41	GSM2534375_GSM2534376	gastrocnemius_medialis	Control
BHLHE41	GSM2701565	heart_left_ventricle	Control
BNC2	GSM2664361	SK-N-SH	NB_Intermediate
BNC2	GSM8887410	SKNMC_siEF1	EWSR1::FLI1-KD
BNC2	GSM8887407	CHLA9	Ewing
BNC2	GSM2664329	LAN1	NB_Noradrenergic
BNC2	GSM2857577	GSE106925_MSC	MSC
BNC2	GSM2857584	GSE106925_MSC_infected_with_EWSFLI1	MSC-EWSR1::FLI1
BNC2	GSM5363974	EW-7	Ewing
BNC2	GSM2664359	NB69	NB_Noradrenergic
BNC2	GSM2664317	CLB-GA_rep1	NB_Noradrenergic
BNC2	GSM2188470	hFOB	Control
CDC5L	SRR10062460	RMS224	RMS
CDC5L	GSM864800	BMP4-09	Control
CDC5L	GSM2664361	SK-N-SH	NB_Intermediate
CDC5L	GSM2664365	hNCC_rep1	Control
CDC5L	SRR10062464	RMS235	RMS
CDC5L	GSM8887409	TC-71	EWSR1::FLI1-KD
CDC5L	SRR7442617	RH30	RMS
CDC5L	SRR7442608	RH3	RMS
CDC5L	SRR10062466	RMS246	RMS
CDX2	GSM2698631	transverse_colon	Control
CDX2	GSM2700502	body_of_pancreas_2	Control
CEBPB	GSM5363964	EW-24	Ewing
CEBPB	GSM5363989	POE	Ewing
CEBPB	GSM1517585	primary_Ewing_sarcoma_4	Ewing_Primary_Tumor
CEBPD	GSM733646	NHLF	Control
CEBPD	GSM8887416	MSC15	MSC
CEBPD	GSM2664325	GIMEN	NB_Mesenchymal
CEBPD	GSM2534375_GSM2534376	gastrocnemius_medialis	Control
CEBPD	GSM2700592	upper_lobe_of_left_lung	Control
CEBPD	GSM2700578	gastroesophageal_sphincter	Control
CEBPD	GSM2857584	GSE106925_MSC_infected_with_EWSFLI1	MSC-EWSR1::FLI1
CEBPD	SRR3720799	RMS216	RMS
CEBPD	GSM733666	HSMMtube	Control
CEBPD	GSM2701565	heart_left_ventricle	Control
CEBPD	GSM2188465	hFOB_differentiated	Control
CEBPD	GSM2664367	hNCC_rep2	Control
CEBPD	GSM2700584	thyroid_gland	Control
CEBPG	GSM2664329	LAN1	NB_Noradrenergic
CEBPG	GSM2664331	N206	NB_Noradrenergic
CEBPG	GSM2664341	SJNB6	NB_Noradrenergic
CEBPG	GSM2534083	hepatocyte	Control
CEBPG	GSM2664359	NB69	NB_Noradrenergic
CREB1	GSM2664345	SK-N-AS	NB_Intermediate
CREB1	GSM8887416	MSC15	MSC
CREB1	GSM2664343	SJNB8	NB_Noradrenergic
CREB1	GSM2664361	SK-N-SH	NB_Intermediate
CREB1	GSM2664327	IMR32	NB_Noradrenergic
CREB1	GSM2664365	hNCC_rep1	Control
CREB1	GSM2527494	neural_cell	Control
CREB1	GSM2664363	NB-EBc1	NB_Noradrenergic
CREB1	GSM2664313	CLB-BER-Lud	NB_Noradrenergic
CREB1	GSM2664349	SK-N-DZ	NB_Noradrenergic
CREB1	GSM4558635	MSC_Pat	MSC
CREB1	GSM8887417	MSCVL	MSC
CREB1	GSM2664335	SH-SY5Y	NB_Noradrenergic
CREB1	GSM2664367	hNCC_rep2	Control
CREB1	GSM2701097	Peyer_s_patch	Control
CREB1	GSM2664319	CLB-GA_rep2	NB_Noradrenergic
CREB1	GSM2664317	CLB-GA_rep1	NB_Noradrenergic
CREB3	GSM2068356	LHCN-M2	Control
CREB3	GSM2700578	gastroesophageal_sphincter	Control
CREB3	GSM4558635	MSC_Pat	MSC
CREB3	GSM2527377	cardiac_muscle_cell	Control
CREB3L1	GSM733646	NHLF	Control
CREB3L1	GSM8887416	MSC15	MSC
CREB3L1	GSM1058767	Fetal_muscle	Control
CREB3L1	SRR1593979	SKNMC_shFLI1_96h	EWSR1::FLI1-KD
CREB3L1	GSM2664325	GIMEN	NB_Mesenchymal
CREB3L1	GSM2664365	hNCC_rep1	Control
CREB3L1	GSM733755	HSMM	Control
CREB3L1	GSM2527607	smooth_muscle_cell	Control
CREB3L1	GSM5363994	RD-ES	Ewing
CREB3L1	GSM2857577	GSE106925_MSC	MSC
CREB3L1	GSM733739	Osteoblast	Control
CREB3L1	GSM2527605	smooth_muscle_cell	Control
CREB3L1	GSM8887417	MSCVL	MSC
CREB3L1	GSM2701097	Peyer_s_patch	Control
CREB3L1	SRR1593997	A673_shFLI1_96h	EWSR1::FLI1-KD
CREB3L1	GSM521887	IMR90	Control
CREB3L2	GSM8887416	MSC15	MSC
CREB3L2	GSM1663035	IOE11	Control
CREB3L2	GSM2664365	hNCC_rep1	Control
CREB3L2	GSM733755	HSMM	Control
CREB3L2	GSM2857577	GSE106925_MSC	MSC
CREB3L2	GSM2857584	GSE106925_MSC_infected_with_EWSFLI1	MSC-EWSR1::FLI1
CREB3L2	SRR3720759	NCI0082	RMS
CREB3L2	GSM2664355	CHP212	NB_Intermediate
CREB3L2	GSM5363989	POE	Ewing
CREB3L2	GSM2214081	7250	Control
CREB3L2	GSM2527605	smooth_muscle_cell	Control
CREB3L2	GSM8887417	MSCVL	MSC
CREB3L2	GSM2698835	uterus	Control
CREB3L2	GSM2188465	hFOB_differentiated	Control
CREB3L2	GSM8887408	A673/TR/shEF1_d6	EWSR1::FLI1-KD
CREB3L2	GSM2700584	thyroid_gland	Control
CREB3L2	GSM521887	IMR90	Control
CREB5	GSM2664337	SJNB12	NB_Intermediate
CREM	GSM5363989	POE	Ewing
CREM	GSM2527377	cardiac_muscle_cell	Control
CRX	GSM2534037	neural_progenitor_cell	Control
CUX2	GSM2664323	CLB-PE	NB_Noradrenergic
CUX2	GSM2664335	SH-SY5Y	NB_Noradrenergic
CUX2	GSM2664317	CLB-GA_rep1	NB_Noradrenergic
DBP	GSM2534375_GSM2534376	gastrocnemius_medialis	Control
DBP	GSM2700578	gastroesophageal_sphincter	Control
DBP	GSM2664331	N206	NB_Noradrenergic
DBP	GSM2698835	uterus	Control
DBP	GSM2701097	Peyer_s_patch	Control
DBP	GSM2700597	body_of_pancreas_1	Control
DBP	SRR3720763	human_muscle_tissue_NS134	Control
DBP	SRR3720757	NCI0075	RMS
DEAF1	GSM2701748	esophagus_squamous_epithelium	Control
DLX1	GSM8887410	SKNMC_siEF1	EWSR1::FLI1-KD
DLX1	GSM2527495	neural_cell	Control
DLX1	GSM2527494	neural_cell	Control
DLX1	GSM3701310	A673/TR/shEF1_d0	Ewing
DLX1	GSM8887408	A673/TR/shEF1_d6	EWSR1::FLI1-KD
DLX2	GSM8887416	MSC15	MSC
DLX2	GSM2068356	LHCN-M2	Control
DLX2	GSM8887409	TC-71	EWSR1::FLI1-KD
DLX2	GSM4558638	EWIma1	MSC-EWSR1::FLI1
DLX2	SRR1593997	A673_shFLI1_96h	EWSR1::FLI1-KD
DLX3	GSM8887410	SKNMC_siEF1	EWSR1::FLI1-KD
DLX4	GSM5363974	EW-7	Ewing
DLX4	SRR4437061	Ews119	Ewing_Primary_Tumor
DMRTA1	GSM2664333	SH-EP	NB_Mesenchymal
DMRTA2	GSM2664315	CLB-CAR	NB_Noradrenergic
DMRTA2	GSM2664319	CLB-GA_rep2	NB_Noradrenergic
DMRTA2	GSM2664317	CLB-GA_rep1	NB_Noradrenergic
E2F1	GSM2664343	SJNB8	NB_Noradrenergic
E2F3	GSM2534037	neural_progenitor_cell	Control
E2F3	GSM2534083	hepatocyte	Control
E2F6	GSM1112831	CD184+_endoderm_cultured_cells	Control
E2F7	GSM4558635	MSC_Pat	MSC
E2F7	GSM8887408	A673/TR/shEF1_d6	EWSR1::FLI1-KD
E2F7	GSM2188470	hFOB	Control
E2F8	GSM2188465	hFOB_differentiated	Control
EBF1	GSM8887416	MSC15	MSC
EBF1	GSM1058767	Fetal_muscle	Control
EBF1	SRR1593979	SKNMC_shFLI1_96h	EWSR1::FLI1-KD
EBF1	GSM2664325	GIMEN	NB_Mesenchymal
EBF1	GSM2664327	IMR32	NB_Noradrenergic
EBF1	GSM2527495	neural_cell	Control
EBF1	GSM5364019	TC-71	Ewing
EBF1	GSM2664315	CLB-CAR	NB_Noradrenergic
EBF1	SRR10062464	RMS235	RMS
EBF1	GSM5363954	EW-1	Ewing
EBF1	GSM5364004	SK-ES-1	Ewing
EBF1	GSM2527494	neural_cell	Control
EBF1	GSM8887409	TC-71	EWSR1::FLI1-KD
EBF1	GSM2664347	SK-N-BE(2)-C	NB_Noradrenergic
EBF1	GSM2700035	coronary_artery	Control
EBF1	GSM5363959	EW-22	Ewing
EBF1	GSM2664363	NB-EBc1	NB_Noradrenergic
EBF1	GSM5363949	CHLA-25	Ewing
EBF1	GSM5364014	TC-32	Ewing
EBF1	GSM2664313	CLB-BER-Lud	NB_Noradrenergic
EBF1	GSM5363984	MIC	Ewing
EBF1	GSM2857577	GSE106925_MSC	MSC
EBF1	GSM2700602	tibial_nerve	Control
EBF1	GSM733739	Osteoblast	Control
EBF1	SRR4437061	Ews119	Ewing_Primary_Tumor
EBF1	SRR3720805	SCMC	RMS
EBF1	GSM2701809	ascending_aorta	Control
EBF1	GSM4558635	MSC_Pat	MSC
EBF1	GSM2664331	N206	NB_Noradrenergic
EBF1	GSM906392	Aorta_tissue	Control
EBF1	GSM2664351	SK-N-FI	NB_Noradrenergic
EBF1	SRR7442608	RH3	RMS
EBF1	GSM2698835	uterus	Control
EBF1	GSM2188465	hFOB_differentiated	Control
EBF1	GSM5363969	EW-3	Ewing
EBF1	GSM8887408	A673/TR/shEF1_d6	EWSR1::FLI1-KD
EBF1	GSM5363944	CHLA-10	Ewing
EBF3	GSM5363979	MHH-ES-1	Ewing
EBF3	SRR3720761	human_muscle_tissue_NS129	Control
EBF3	GSM8887416	MSC15	MSC
EBF3	GSM2068356	LHCN-M2	Control
EBF3	GSM2664343	SJNB8	NB_Noradrenergic
EBF3	GSM8887410	SKNMC_siEF1	EWSR1::FLI1-KD
EBF3	GSM2664327	IMR32	NB_Noradrenergic
EBF3	GSM2664315	CLB-CAR	NB_Noradrenergic
EBF3	GSM5363954	EW-1	Ewing
EBF3	GSM5364004	SK-ES-1	Ewing
EBF3	GSM2664347	SK-N-BE(2)-C	NB_Noradrenergic
EBF3	GSM733755	HSMM	Control
EBF3	GSM5363959	EW-22	Ewing
EBF3	GSM2664363	NB-EBc1	NB_Noradrenergic
EBF3	GSM5363999	Rh1	Ewing
EBF3	GSM2700602	tibial_nerve	Control
EBF3	GSM5363974	EW-7	Ewing
EBF3	SRR3720755	CTR	RMS
EBF3	SRR4437061	Ews119	Ewing_Primary_Tumor
EBF3	GSM2664339	SJNB1	NB_Noradrenergic
EBF3	SRR3720799	RMS216	RMS
EBF3	GSM733666	HSMMtube	Control
EBF3	GSM4558638	EWIma1	MSC-EWSR1::FLI1
EBF3	GSM2664323	CLB-PE	NB_Noradrenergic
EBF3	GSM4558635	MSC_Pat	MSC
EBF3	GSM2664341	SJNB6	NB_Noradrenergic
EBF3	GSM2243115	RH18	RMS
EBF3	GSM3701310	A673/TR/shEF1_d0	Ewing
EBF3	GSM5363969	EW-3	Ewing
EBF3	GSM8887408	A673/TR/shEF1_d6	EWSR1::FLI1-KD
EGR1	SRR3720799	RMS216	RMS
EGR1	GSM2701097	Peyer_s_patch	Control
EGR2	GSM1517585	primary_Ewing_sarcoma_4	Ewing_Primary_Tumor
EGR3	GSM2527607	smooth_muscle_cell	Control
EGR3	GSM2857577	GSE106925_MSC	MSC
EGR3	GSM2857584	GSE106925_MSC_infected_with_EWSFLI1	MSC-EWSR1::FLI1
EGR3	SRR4437061	Ews119	Ewing_Primary_Tumor
EGR4	SRR4437069	Ews120	Ewing_Primary_Tumor
EHF	GSM8887416	MSC15	MSC
EHF	GSM2664325	GIMEN	NB_Mesenchymal
EHF	GSM2701748	esophagus_squamous_epithelium	Control
EHF	GSM1663107	HT1080	Control
EHF	GSM4558635	MSC_Pat	MSC
EHF	GSM2534084	hepatocyte	Control
EHF	GSM2700502	body_of_pancreas_2	Control
EHF	GSM2700597	body_of_pancreas_1	Control
EHF	SRR1593997	A673_shFLI1_96h	EWSR1::FLI1-KD
EHF	GSM2698634	stomach	Control
ELF1	GSM5364019	TC-71	Ewing
ELF1	GSM5363954	EW-1	Ewing
ELF1	GSM5364004	SK-ES-1	Ewing
ELF1	GSM2534085	hepatocyte	Control
ELF1	GSM2700592	upper_lobe_of_left_lung	Control
ELF1	GSM2700502	body_of_pancreas_2	Control
ELF1	GSM2534083	hepatocyte	Control
ELF1	GSM2700597	body_of_pancreas_1	Control
ELF1	GSM2700584	thyroid_gland	Control
ELF1	GSM2698634	stomach	Control
ELF2	GSM2534037	neural_progenitor_cell	Control
ELF2	GSM5363974	EW-7	Ewing
ELF2	GSM2698634	stomach	Control
ELF2	GSM2527377	cardiac_muscle_cell	Control
ELF2	GSM864799	BMP4-08	Control
ELF3	GSM2534085	hepatocyte	Control
ELF3	GSM2701748	esophagus_squamous_epithelium	Control
ELF3	GSM8887411	MHH-ES-1	EWSR1::FLI1-KD
ELF3	GSM2534084	hepatocyte	Control
ELF3	GSM2700502	body_of_pancreas_2	Control
ELF3	GSM2534083	hepatocyte	Control
ELF3	GSM2701097	Peyer_s_patch	Control
ELF3	GSM2700597	body_of_pancreas_1	Control
ELF3	GSM2698634	stomach	Control
ELF4	GSM864800	BMP4-09	Control
ELF4	GSM1058767	Fetal_muscle	Control
ELF4	GSM2701748	esophagus_squamous_epithelium	Control
ELF4	GSM2701097	Peyer_s_patch	Control
ELF4	GSM2698634	stomach	Control
ELK3	GSM8887416	MSC15	MSC
ELK3	GSM2664343	SJNB8	NB_Noradrenergic
ELK3	GSM2664325	GIMEN	NB_Mesenchymal
ELK3	GSM1663035	IOE11	Control
ELK3	GSM2527606	smooth_muscle_cell	Control
ELK3	GSM2664365	hNCC_rep1	Control
ELK3	GSM2664315	CLB-CAR	NB_Noradrenergic
ELK3	GSM2664347	SK-N-BE(2)-C	NB_Noradrenergic
ELK3	GSM733755	HSMM	Control
ELK3	GSM2701748	esophagus_squamous_epithelium	Control
ELK3	GSM2857577	GSE106925_MSC	MSC
ELK3	GSM5363939	A-673	Ewing
ELK3	GSM733739	Osteoblast	Control
ELK3	GSM2214081	7250	Control
ELK3	GSM4558635	MSC_Pat	MSC
ELK3	GSM2698835	uterus	Control
ELK3	GSM2664367	hNCC_rep2	Control
ELK3	GSM8887408	A673/TR/shEF1_d6	EWSR1::FLI1-KD
ELK3	GSM864799	BMP4-08	Control
ELK4	GSM1058767	Fetal_muscle	Control
EN1	GSM1058767	Fetal_muscle	Control
EN1	SRR3720763	human_muscle_tissue_NS134	Control
EN2	GSM8887410	SKNMC_siEF1	EWSR1::FLI1-KD
EN2	GSM5363984	MIC	Ewing
EOMES	GSM2068356	LHCN-M2	Control
EOMES	GSM2701809	ascending_aorta	Control
EOMES	GSM864799	BMP4-08	Control
ERF	GSM1517584	primary_Ewing_sarcoma_3	Ewing_Primary_Tumor
ERF	GSM2664345	SK-N-AS	NB_Intermediate
ERF	GSM1663035	IOE11	Control
ERF	GSM5364019	TC-71	Ewing
ERF	GSM5363949	CHLA-25	Ewing
ERF	GSM2700602	tibial_nerve	Control
ERF	GSM1517583	primary_Ewing_sarcoma_2	Ewing_Primary_Tumor
ERF	GSM2698835	uterus	Control
ERF	GSM3701310	A673/TR/shEF1_d0	Ewing
ERG	GSM1058767	Fetal_muscle	Control
ERG	GSM2664353	TR14	NB_Noradrenergic
ERG	GSM2527607	smooth_muscle_cell	Control
ERG	GSM2857584	GSE106925_MSC_infected_with_EWSFLI1	MSC-EWSR1::FLI1
ERG	GSM2701809	ascending_aorta	Control
ERG	GSM906392	Aorta_tissue	Control
ESR1	GSM2698835	uterus	Control
ESRRB	GSM5363984	MIC	Ewing
ESRRB	GSM5363974	EW-7	Ewing
ESRRB	GSM2664339	SJNB1	NB_Noradrenergic
ESRRB	GSM5363944	CHLA-10	Ewing
ESRRG	GSM2664345	SK-N-AS	NB_Intermediate
ESRRG	GSM2664327	IMR32	NB_Noradrenergic
ESRRG	GSM2664315	CLB-CAR	NB_Noradrenergic
ESRRG	GSM2664347	SK-N-BE(2)-C	NB_Noradrenergic
ESRRG	GSM767343	NPC-04	Control
ESRRG	GSM2527378	cardiac_muscle_cell	Control
ESRRG	GSM2664321	CLB-MA	NB_Noradrenergic
ESRRG	GSM818031	NPC-05	Control
ESRRG	SRR7442608	RH3	RMS
ESRRG	GSM2664359	NB69	NB_Noradrenergic
ESRRG	GSM2664319	CLB-GA_rep2	NB_Noradrenergic
ESRRG	GSM5363969	EW-3	Ewing
ETS1	GSM733646	NHLF	Control
ETS1	GSM864800	BMP4-09	Control
ETS1	GSM8887416	MSC15	MSC
ETS1	GSM1058767	Fetal_muscle	Control
ETS1	GSM2068356	LHCN-M2	Control
ETS1	SRR1593979	SKNMC_shFLI1_96h	EWSR1::FLI1-KD
ETS1	GSM2664325	GIMEN	NB_Mesenchymal
ETS1	GSM2664361	SK-N-SH	NB_Intermediate
ETS1	GSM2664333	SH-EP	NB_Mesenchymal
ETS1	GSM733763	NH-A	Control
ETS1	GSM1663035	IOE11	Control
ETS1	GSM2527606	smooth_muscle_cell	Control
ETS1	GSM2664365	hNCC_rep1	Control
ETS1	GSM2534085	hepatocyte	Control
ETS1	GSM753427	BMP4-05	Control
ETS1	GSM733755	HSMM	Control
ETS1	GSM2700035	coronary_artery	Control
ETS1	GSM2534375_GSM2534376	gastrocnemius_medialis	Control
ETS1	GSM2701748	esophagus_squamous_epithelium	Control
ETS1	GSM2700592	upper_lobe_of_left_lung	Control
ETS1	GSM2527607	smooth_muscle_cell	Control
ETS1	GSM2700578	gastroesophageal_sphincter	Control
ETS1	GSM2857577	GSE106925_MSC	MSC
ETS1	GSM2857584	GSE106925_MSC_infected_with_EWSFLI1	MSC-EWSR1::FLI1
ETS1	SRR3720759	NCI0082	RMS
ETS1	GSM2700602	tibial_nerve	Control
ETS1	GSM2698631	transverse_colon	Control
ETS1	GSM733739	Osteoblast	Control
ETS1	GSM2664321	CLB-MA	NB_Noradrenergic
ETS1	GSM2214081	7250	Control
ETS1	GSM8887411	MHH-ES-1	EWSR1::FLI1-KD
ETS1	GSM2701809	ascending_aorta	Control
ETS1	GSM733666	HSMMtube	Control
ETS1	GSM4558638	EWIma1	MSC-EWSR1::FLI1
ETS1	GSM2527605	smooth_muscle_cell	Control
ETS1	GSM4558635	MSC_Pat	MSC
ETS1	GSM8887417	MSCVL	MSC
ETS1	GSM733662	NHDF-Ad	Control
ETS1	GSM906392	Aorta_tissue	Control
ETS1	GSM2701565	heart_left_ventricle	Control
ETS1	GSM2698835	uterus	Control
ETS1	GSM2188465	hFOB_differentiated	Control
ETS1	GSM2700502	body_of_pancreas_2	Control
ETS1	GSM2664367	hNCC_rep2	Control
ETS1	GSM2701097	Peyer_s_patch	Control
ETS1	GSM8887408	A673/TR/shEF1_d6	EWSR1::FLI1-KD
ETS1	SRR1593997	A673_shFLI1_96h	EWSR1::FLI1-KD
ETS1	GSM2700584	thyroid_gland	Control
ETS1	GSM521887	IMR90	Control
ETS1	GSM2698634	stomach	Control
ETS1	GSM733691	HUVEC	Control
ETS1	GSM864799	BMP4-08	Control
ETS1	GSM2188470	hFOB	Control
ETS2	GSM5363979	MHH-ES-1	Ewing
ETS2	GSM2664345	SK-N-AS	NB_Intermediate
ETS2	GSM2664333	SH-EP	NB_Mesenchymal
ETS2	GSM1663035	IOE11	Control
ETS2	GSM2527606	smooth_muscle_cell	Control
ETS2	GSM2534085	hepatocyte	Control
ETS2	GSM2664337	SJNB12	NB_Intermediate
ETS2	GSM2534375_GSM2534376	gastrocnemius_medialis	Control
ETS2	GSM2527607	smooth_muscle_cell	Control
ETS2	GSM2698631	transverse_colon	Control
ETS2	GSM5363974	EW-7	Ewing
ETS2	GSM2664339	SJNB1	NB_Noradrenergic
ETS2	GSM2701809	ascending_aorta	Control
ETS2	GSM1663107	HT1080	Control
ETS2	GSM2527605	smooth_muscle_cell	Control
ETS2	GSM2664323	CLB-PE	NB_Noradrenergic
ETS2	GSM2698835	uterus	Control
ETS2	GSM5363969	EW-3	Ewing
ETS2	SRR1593997	A673_shFLI1_96h	EWSR1::FLI1-KD
ETS2	GSM2700584	thyroid_gland	Control
ETV1	GSM733646	NHLF	Control
ETV1	GSM2664345	SK-N-AS	NB_Intermediate
ETV1	GSM8887416	MSC15	MSC
ETV1	GSM1058767	Fetal_muscle	Control
ETV1	GSM2664361	SK-N-SH	NB_Intermediate
ETV1	GSM2664363	NB-EBc1	NB_Noradrenergic
ETV1	GSM5363999	Rh1	Ewing
ETV1	GSM2664355	CHP212	NB_Intermediate
ETV1	GSM2664321	CLB-MA	NB_Noradrenergic
ETV1	SRR3720795	RMS206	RMS
ETV1	GSM2664351	SK-N-FI	NB_Noradrenergic
ETV1	GSM2664319	CLB-GA_rep2	NB_Noradrenergic
ETV1	GSM2664317	CLB-GA_rep1	NB_Noradrenergic
ETV3	GSM2664363	NB-EBc1	NB_Noradrenergic
ETV3	GSM3701310	A673/TR/shEF1_d0	Ewing
ETV4	GSM2664345	SK-N-AS	NB_Intermediate
ETV4	GSM1058767	Fetal_muscle	Control
ETV4	GSM2664343	SJNB8	NB_Noradrenergic
ETV4	GSM1663035	IOE11	Control
ETV4	GSM753427	BMP4-05	Control
ETV4	SRR3720755	CTR	RMS
ETV4	GSM2243115	RH18	RMS
ETV5	GSM3701310	A673/TR/shEF1_d0	Ewing
ETV5	GSM2664317	CLB-GA_rep1	NB_Noradrenergic
ETV6	GSM5363979	MHH-ES-1	Ewing
ETV6	GSM2664345	SK-N-AS	NB_Intermediate
ETV6	GSM8887416	MSC15	MSC
ETV6	GSM1058767	Fetal_muscle	Control
ETV6	GSM1663035	IOE11	Control
ETV6	GSM2527606	smooth_muscle_cell	Control
ETV6	GSM8887410	SKNMC_siEF1	EWSR1::FLI1-KD
ETV6	GSM2664365	hNCC_rep1	Control
ETV6	GSM2664315	CLB-CAR	NB_Noradrenergic
ETV6	GSM5363954	EW-1	Ewing
ETV6	GSM8887409	TC-71	EWSR1::FLI1-KD
ETV6	GSM2700035	coronary_artery	Control
ETV6	GSM767343	NPC-04	Control
ETV6	GSM2701748	esophagus_squamous_epithelium	Control
ETV6	GSM2700592	upper_lobe_of_left_lung	Control
ETV6	GSM5363949	CHLA-25	Ewing
ETV6	GSM2527607	smooth_muscle_cell	Control
ETV6	GSM5363994	RD-ES	Ewing
ETV6	GSM2700578	gastroesophageal_sphincter	Control
ETV6	GSM5363984	MIC	Ewing
ETV6	GSM2527378	cardiac_muscle_cell	Control
ETV6	GSM2857577	GSE106925_MSC	MSC
ETV6	GSM2857584	GSE106925_MSC_infected_with_EWSFLI1	MSC-EWSR1::FLI1
ETV6	GSM5363939	A-673	Ewing
ETV6	GSM2698631	transverse_colon	Control
ETV6	GSM733739	Osteoblast	Control
ETV6	GSM8887411	MHH-ES-1	EWSR1::FLI1-KD
ETV6	GSM2701809	ascending_aorta	Control
ETV6	GSM4558638	EWIma1	MSC-EWSR1::FLI1
ETV6	GSM2527605	smooth_muscle_cell	Control
ETV6	GSM2664323	CLB-PE	NB_Noradrenergic
ETV6	GSM4558635	MSC_Pat	MSC
ETV6	GSM818031	NPC-05	Control
ETV6	GSM906392	Aorta_tissue	Control
ETV6	GSM2701565	heart_left_ventricle	Control
ETV6	GSM2700502	body_of_pancreas_2	Control
ETV6	GSM2664367	hNCC_rep2	Control
ETV6	GSM2701097	Peyer_s_patch	Control
ETV6	GSM2664319	CLB-GA_rep2	NB_Noradrenergic
ETV6	GSM3701310	A673/TR/shEF1_d0	Ewing
ETV6	GSM8887408	A673/TR/shEF1_d6	EWSR1::FLI1-KD
ETV6	GSM2700597	body_of_pancreas_1	Control
ETV6	SRR1593997	A673_shFLI1_96h	EWSR1::FLI1-KD
ETV6	GSM2698634	stomach	Control
ETV6	GSM2527377	cardiac_muscle_cell	Control
ETV6	GSM2664317	CLB-GA_rep1	NB_Noradrenergic
ETV7	SRR10062460	RMS224	RMS
ETV7	GSM2857577	GSE106925_MSC	MSC
EVX1	GSM864800	BMP4-09	Control
FEV	GSM2664363	NB-EBc1	NB_Noradrenergic
FEV	GSM2664331	N206	NB_Noradrenergic
FIGLA	SRR7442608	RH3	RMS
FLI1	GSM1058767	Fetal_muscle	Control
FLI1	GSM1663035	IOE11	Control
FLI1	GSM2664365	hNCC_rep1	Control
FLI1	GSM2701748	esophagus_squamous_epithelium	Control
FLI1	GSM2700592	upper_lobe_of_left_lung	Control
FLI1	GSM733739	Osteoblast	Control
FLI1	GSM1663107	HT1080	Control
FLI1	GSM2664367	hNCC_rep2	Control
FLI1	GSM2701097	Peyer_s_patch	Control
FLI1	GSM2698634	stomach	Control
FLI1	GSM733691	HUVEC	Control
FOS	SRR3720761	human_muscle_tissue_NS129	Control
FOS	GSM2527606	smooth_muscle_cell	Control
FOS	GSM8887410	SKNMC_siEF1	EWSR1::FLI1-KD
FOS	GSM5364004	SK-ES-1	Ewing
FOS	GSM2534085	hepatocyte	Control
FOS	GSM5364024	TC-106	Ewing
FOS	GSM2700035	coronary_artery	Control
FOS	GSM5363959	EW-22	Ewing
FOS	GSM2534375_GSM2534376	gastrocnemius_medialis	Control
FOS	GSM2701748	esophagus_squamous_epithelium	Control
FOS	GSM2700592	upper_lobe_of_left_lung	Control
FOS	GSM5363949	CHLA-25	Ewing
FOS	GSM5363999	Rh1	Ewing
FOS	GSM2527607	smooth_muscle_cell	Control
FOS	GSM5363964	EW-24	Ewing
FOS	GSM2700578	gastroesophageal_sphincter	Control
FOS	GSM5363984	MIC	Ewing
FOS	GSM2857584	GSE106925_MSC_infected_with_EWSFLI1	MSC-EWSR1::FLI1
FOS	GSM5363939	A-673	Ewing
FOS	SRR3720759	NCI0082	RMS
FOS	GSM2700602	tibial_nerve	Control
FOS	GSM2698631	transverse_colon	Control
FOS	SRR4437061	Ews119	Ewing_Primary_Tumor
FOS	SRR4437077	Ews121	Ewing_Primary_Tumor
FOS	GSM2701809	ascending_aorta	Control
FOS	SRR3720799	RMS216	RMS
FOS	GSM733666	HSMMtube	Control
FOS	GSM4558638	EWIma1	MSC-EWSR1::FLI1
FOS	SRR4437069	Ews120	Ewing_Primary_Tumor
FOS	GSM1517585	primary_Ewing_sarcoma_4	Ewing_Primary_Tumor
FOS	SRR3720795	RMS206	RMS
FOS	GSM906392	Aorta_tissue	Control
FOS	GSM2534084	hepatocyte	Control
FOS	GSM2701565	heart_left_ventricle	Control
FOS	GSM2700502	body_of_pancreas_2	Control
FOS	GSM2700584	thyroid_gland	Control
FOS	SRR3720793	RMS008	RMS
FOS	GSM2698634	stomach	Control
FOS	SRR3720763	human_muscle_tissue_NS134	Control
FOS	GSM5364009	SK-N-MC	Ewing
FOSL1	GSM2664325	GIMEN	NB_Mesenchymal
FOSL1	GSM733755	HSMM	Control
FOSL1	GSM2214081	7250	Control
FOSL1	SRR7442617	RH30	RMS
FOSL1	GSM733662	NHDF-Ad	Control
FOSL1	GSM2664367	hNCC_rep2	Control
FOSL1	SRR1593997	A673_shFLI1_96h	EWSR1::FLI1-KD
FOSL2	GSM733646	NHLF	Control
FOSL2	GSM2664345	SK-N-AS	NB_Intermediate
FOSL2	GSM8887416	MSC15	MSC
FOSL2	GSM2068356	LHCN-M2	Control
FOSL2	SRR1593979	SKNMC_shFLI1_96h	EWSR1::FLI1-KD
FOSL2	GSM2664325	GIMEN	NB_Mesenchymal
FOSL2	GSM2527562_GSM2527563	adrenal_gland	Control
FOSL2	GSM2664353	TR14	NB_Noradrenergic
FOSL2	GSM733763	NH-A	Control
FOSL2	GSM2527606	smooth_muscle_cell	Control
FOSL2	GSM2664365	hNCC_rep1	Control
FOSL2	SRR10062464	RMS235	RMS
FOSL2	GSM8887409	TC-71	EWSR1::FLI1-KD
FOSL2	GSM2534085	hepatocyte	Control
FOSL2	GSM753427	BMP4-05	Control
FOSL2	GSM2700035	coronary_artery	Control
FOSL2	GSM2534375_GSM2534376	gastrocnemius_medialis	Control
FOSL2	GSM2527607	smooth_muscle_cell	Control
FOSL2	GSM2664355	CHP212	NB_Intermediate
FOSL2	SRR3720755	CTR	RMS
FOSL2	GSM733739	Osteoblast	Control
FOSL2	SRR3720805	SCMC	RMS
FOSL2	GSM2214081	7250	Control
FOSL2	GSM8887411	MHH-ES-1	EWSR1::FLI1-KD
FOSL2	GSM1663107	HT1080	Control
FOSL2	GSM2527605	smooth_muscle_cell	Control
FOSL2	GSM2664323	CLB-PE	NB_Noradrenergic
FOSL2	SRR7442617	RH30	RMS
FOSL2	GSM2664331	N206	NB_Noradrenergic
FOSL2	GSM8887417	MSCVL	MSC
FOSL2	GSM2701565	heart_left_ventricle	Control
FOSL2	GSM2188465	hFOB_differentiated	Control
FOSL2	GSM2534083	hepatocyte	Control
FOSL2	GSM2664367	hNCC_rep2	Control
FOSL2	SRR10062462	RMS225	RMS
FOSL2	GSM8887408	A673/TR/shEF1_d6	EWSR1::FLI1-KD
FOSL2	GSM2700584	thyroid_gland	Control
FOSL2	GSM2698634	stomach	Control
FOSL2	GSM733691	HUVEC	Control
FOXA1	GSM2698634	stomach	Control
FOXA2	SRR10062460	RMS224	RMS
FOXA2	SRR10062464	RMS235	RMS
FOXA2	SRR3720774	RH4	RMS
FOXA2	SRR3720755	CTR	RMS
FOXA2	GSM2664339	SJNB1	NB_Noradrenergic
FOXA2	GSM1663107	HT1080	Control
FOXA3	GSM2698634	stomach	Control
FOXB1	GSM2534037	neural_progenitor_cell	Control
FOXC1	GSM8887407	CHLA9	Ewing
FOXC1	GSM2700035	coronary_artery	Control
FOXC1	GSM2664321	CLB-MA	NB_Noradrenergic
FOXC1	GSM2701809	ascending_aorta	Control
FOXC1	GSM4558635	MSC_Pat	MSC
FOXC1	GSM906392	Aorta_tissue	Control
FOXC1	GSM2664359	NB69	NB_Noradrenergic
FOXC1	GSM2664319	CLB-GA_rep2	NB_Noradrenergic
FOXC1	GSM2700597	body_of_pancreas_1	Control
FOXC1	GSM521887	IMR90	Control
FOXD1	GSM2068356	LHCN-M2	Control
FOXD1	GSM2664361	SK-N-SH	NB_Intermediate
FOXD1	GSM2664365	hNCC_rep1	Control
FOXD1	GSM5363964	EW-24	Ewing
FOXD1	GSM4558635	MSC_Pat	MSC
FOXD3	GSM2700602	tibial_nerve	Control
FOXF2	GSM733646	NHLF	Control
FOXF2	GSM2701748	esophagus_squamous_epithelium	Control
FOXF2	GSM2700578	gastroesophageal_sphincter	Control
FOXF2	GSM1517585	primary_Ewing_sarcoma_4	Ewing_Primary_Tumor
FOXF2	GSM2534083	hepatocyte	Control
FOXG1	GSM2068356	LHCN-M2	Control
FOXG1	GSM2527495	neural_cell	Control
FOXG1	GSM2527494	neural_cell	Control
FOXG1	GSM2664367	hNCC_rep2	Control
FOXI1	SRR10062466	RMS246	RMS
FOXI1	SRR3720797	RMS209	RMS
FOXJ1	SRR3720801	RMS237	RMS
FOXJ2	SRR3720761	human_muscle_tissue_NS129	Control
FOXJ2	GSM2700035	coronary_artery	Control
FOXJ2	GSM2700592	upper_lobe_of_left_lung	Control
FOXJ2	GSM5363984	MIC	Ewing
FOXJ2	SRR4437077	Ews121	Ewing_Primary_Tumor
FOXJ2	SRR3720799	RMS216	RMS
FOXJ2	GSM1517585	primary_Ewing_sarcoma_4	Ewing_Primary_Tumor
FOXJ2	GSM906392	Aorta_tissue	Control
FOXJ2	GSM2701565	heart_left_ventricle	Control
FOXJ2	GSM2534083	hepatocyte	Control
FOXJ2	GSM864799	BMP4-08	Control
FOXJ3	GSM2527494	neural_cell	Control
FOXJ3	GSM2664337	SJNB12	NB_Intermediate
FOXK1	GSM733646	NHLF	Control
FOXK1	GSM1058767	Fetal_muscle	Control
FOXK1	GSM2527562_GSM2527563	adrenal_gland	Control
FOXK1	GSM1663035	IOE11	Control
FOXK1	GSM2527606	smooth_muscle_cell	Control
FOXK1	GSM2664365	hNCC_rep1	Control
FOXK1	GSM2664347	SK-N-BE(2)-C	NB_Noradrenergic
FOXK1	GSM2700035	coronary_artery	Control
FOXK1	GSM2534375_GSM2534376	gastrocnemius_medialis	Control
FOXK1	GSM2701748	esophagus_squamous_epithelium	Control
FOXK1	GSM2700592	upper_lobe_of_left_lung	Control
FOXK1	GSM2527607	smooth_muscle_cell	Control
FOXK1	GSM5363994	RD-ES	Ewing
FOXK1	GSM2664313	CLB-BER-Lud	NB_Noradrenergic
FOXK1	GSM2700578	gastroesophageal_sphincter	Control
FOXK1	GSM2857577	GSE106925_MSC	MSC
FOXK1	GSM2857584	GSE106925_MSC_infected_with_EWSFLI1	MSC-EWSR1::FLI1
FOXK1	SRR3720759	NCI0082	RMS
FOXK1	GSM2698631	transverse_colon	Control
FOXK1	GSM8887411	MHH-ES-1	EWSR1::FLI1-KD
FOXK1	GSM2701809	ascending_aorta	Control
FOXK1	GSM733666	HSMMtube	Control
FOXK1	GSM2527605	smooth_muscle_cell	Control
FOXK1	GSM2664331	N206	NB_Noradrenergic
FOXK1	GSM8887417	MSCVL	MSC
FOXK1	GSM906392	Aorta_tissue	Control
FOXK1	GSM2701565	heart_left_ventricle	Control
FOXK1	GSM2698835	uterus	Control
FOXK1	GSM2700502	body_of_pancreas_2	Control
FOXK1	GSM3701310	A673/TR/shEF1_d0	Ewing
FOXK1	GSM8887408	A673/TR/shEF1_d6	EWSR1::FLI1-KD
FOXK1	SRR1593997	A673_shFLI1_96h	EWSR1::FLI1-KD
FOXK1	GSM521887	IMR90	Control
FOXK1	GSM2698634	stomach	Control
FOXK2	GSM2664315	CLB-CAR	NB_Noradrenergic
FOXK2	GSM2664313	CLB-BER-Lud	NB_Noradrenergic
FOXK2	GSM5363974	EW-7	Ewing
FOXK2	SRR4437069	Ews120	Ewing_Primary_Tumor
FOXK2	GSM2701565	heart_left_ventricle	Control
FOXL1	GSM733646	NHLF	Control
FOXL1	GSM8887416	MSC15	MSC
FOXL1	GSM2068356	LHCN-M2	Control
FOXL1	GSM2664325	GIMEN	NB_Mesenchymal
FOXL1	GSM733763	NH-A	Control
FOXL1	GSM1663035	IOE11	Control
FOXL1	GSM2664365	hNCC_rep1	Control
FOXL1	GSM2700035	coronary_artery	Control
FOXL1	SRR3720774	RH4	RMS
FOXL1	GSM2857577	GSE106925_MSC	MSC
FOXL1	GSM2857584	GSE106925_MSC_infected_with_EWSFLI1	MSC-EWSR1::FLI1
FOXL1	GSM733739	Osteoblast	Control
FOXL1	GSM2214081	7250	Control
FOXL1	GSM8887411	MHH-ES-1	EWSR1::FLI1-KD
FOXL1	GSM2701809	ascending_aorta	Control
FOXL1	GSM1663107	HT1080	Control
FOXL1	GSM733666	HSMMtube	Control
FOXL1	SRR4437069	Ews120	Ewing_Primary_Tumor
FOXL1	GSM4558635	MSC_Pat	MSC
FOXL1	GSM1517585	primary_Ewing_sarcoma_4	Ewing_Primary_Tumor
FOXL1	GSM469966	IMR90	Control
FOXL1	GSM906392	Aorta_tissue	Control
FOXL1	SRR7442608	RH3	RMS
FOXL1	GSM2188465	hFOB_differentiated	Control
FOXL1	GSM2664367	hNCC_rep2	Control
FOXL1	SRR10062462	RMS225	RMS
FOXL1	GSM8887408	A673/TR/shEF1_d6	EWSR1::FLI1-KD
FOXL1	SRR1593997	A673_shFLI1_96h	EWSR1::FLI1-KD
FOXL1	GSM521887	IMR90	Control
FOXL1	GSM2188470	hFOB	Control
FOXO1	GSM864800	BMP4-09	Control
FOXO1	GSM8887410	SKNMC_siEF1	EWSR1::FLI1-KD
FOXO1	GSM5364019	TC-71	Ewing
FOXO1	GSM8887409	TC-71	EWSR1::FLI1-KD
FOXO1	GSM8887407	CHLA9	Ewing
FOXO1	GSM2700035	coronary_artery	Control
FOXO1	GSM5363959	EW-22	Ewing
FOXO1	GSM2534375_GSM2534376	gastrocnemius_medialis	Control
FOXO1	GSM5363949	CHLA-25	Ewing
FOXO1	GSM5364014	TC-32	Ewing
FOXO1	GSM5363964	EW-24	Ewing
FOXO1	GSM2700602	tibial_nerve	Control
FOXO1	SRR3720755	CTR	RMS
FOXO1	SRR4437077	Ews121	Ewing_Primary_Tumor
FOXO1	GSM4558638	EWIma1	MSC-EWSR1::FLI1
FOXO1	GSM2698835	uterus	Control
FOXO1	GSM2701097	Peyer_s_patch	Control
FOXO1	GSM5363969	EW-3	Ewing
FOXO1	GSM2700597	body_of_pancreas_1	Control
FOXO1	GSM2700584	thyroid_gland	Control
FOXO1	GSM864799	BMP4-08	Control
FOXO3	GSM733646	NHLF	Control
FOXO3	GSM1517584	primary_Ewing_sarcoma_3	Ewing_Primary_Tumor
FOXO3	GSM1058767	Fetal_muscle	Control
FOXO3	GSM2068356	LHCN-M2	Control
FOXO3	SRR1593979	SKNMC_shFLI1_96h	EWSR1::FLI1-KD
FOXO3	GSM2664325	GIMEN	NB_Mesenchymal
FOXO3	GSM2664353	TR14	NB_Noradrenergic
FOXO3	GSM2527606	smooth_muscle_cell	Control
FOXO3	GSM2664365	hNCC_rep1	Control
FOXO3	GSM2534085	hepatocyte	Control
FOXO3	GSM8887407	CHLA9	Ewing
FOXO3	GSM2664337	SJNB12	NB_Intermediate
FOXO3	GSM733755	HSMM	Control
FOXO3	GSM2700035	coronary_artery	Control
FOXO3	GSM2534375_GSM2534376	gastrocnemius_medialis	Control
FOXO3	GSM2701748	esophagus_squamous_epithelium	Control
FOXO3	GSM2700592	upper_lobe_of_left_lung	Control
FOXO3	GSM2527607	smooth_muscle_cell	Control
FOXO3	GSM5363994	RD-ES	Ewing
FOXO3	GSM2700578	gastroesophageal_sphincter	Control
FOXO3	SRR3720759	NCI0082	RMS
FOXO3	GSM2700602	tibial_nerve	Control
FOXO3	GSM2664355	CHP212	NB_Intermediate
FOXO3	GSM2698631	transverse_colon	Control
FOXO3	GSM2664349	SK-N-DZ	NB_Noradrenergic
FOXO3	GSM733739	Osteoblast	Control
FOXO3	SRR4437061	Ews119	Ewing_Primary_Tumor
FOXO3	GSM2664321	CLB-MA	NB_Noradrenergic
FOXO3	SRR4437077	Ews121	Ewing_Primary_Tumor
FOXO3	GSM2701809	ascending_aorta	Control
FOXO3	SRR3720799	RMS216	RMS
FOXO3	GSM733666	HSMMtube	Control
FOXO3	SRR4437069	Ews120	Ewing_Primary_Tumor
FOXO3	GSM2527605	smooth_muscle_cell	Control
FOXO3	GSM2664323	CLB-PE	NB_Noradrenergic
FOXO3	GSM4558635	MSC_Pat	MSC
FOXO3	GSM469966	IMR90	Control
FOXO3	SRR3720803	RMS238	RMS
FOXO3	GSM906392	Aorta_tissue	Control
FOXO3	GSM2534084	hepatocyte	Control
FOXO3	GSM2664351	SK-N-FI	NB_Noradrenergic
FOXO3	GSM2701565	heart_left_ventricle	Control
FOXO3	GSM2698835	uterus	Control
FOXO3	GSM2188465	hFOB_differentiated	Control
FOXO3	GSM2700502	body_of_pancreas_2	Control
FOXO3	GSM2534083	hepatocyte	Control
FOXO3	GSM2701097	Peyer_s_patch	Control
FOXO3	GSM2664319	CLB-GA_rep2	NB_Noradrenergic
FOXO3	GSM8887408	A673/TR/shEF1_d6	EWSR1::FLI1-KD
FOXO3	GSM2700584	thyroid_gland	Control
FOXO3	GSM2698634	stomach	Control
FOXO3	SRR3720763	human_muscle_tissue_NS134	Control
FOXO3	GSM2664317	CLB-GA_rep1	NB_Noradrenergic
FOXO3	GSM2188470	hFOB	Control
FOXP1	GSM2664361	SK-N-SH	NB_Intermediate
FOXP1	GSM2700578	gastroesophageal_sphincter	Control
FOXP1	GSM2701809	ascending_aorta	Control
FOXP1	GSM4558635	MSC_Pat	MSC
FOXP1	GSM2701565	heart_left_ventricle	Control
FOXP1	SRR7442608	RH3	RMS
FOXP1	GSM2701097	Peyer_s_patch	Control
FOXP2	SRR10062460	RMS224	RMS
FOXP2	GSM4558638	EWIma1	MSC-EWSR1::FLI1
FOXP2	GSM5364009	SK-N-MC	Ewing
GABPA	GSM2527377	cardiac_muscle_cell	Control
GATA2	GSM2664353	TR14	NB_Noradrenergic
GATA2	GSM2664315	CLB-CAR	NB_Noradrenergic
GATA2	GSM2664339	SJNB1	NB_Noradrenergic
GATA2	SRR4437077	Ews121	Ewing_Primary_Tumor
GATA2	GSM4558638	EWIma1	MSC-EWSR1::FLI1
GATA2	GSM2664351	SK-N-FI	NB_Noradrenergic
GATA3	GSM864800	BMP4-09	Control
GATA3	GSM2664345	SK-N-AS	NB_Intermediate
GATA3	GSM2664343	SJNB8	NB_Noradrenergic
GATA3	GSM2664361	SK-N-SH	NB_Intermediate
GATA3	GSM2664327	IMR32	NB_Noradrenergic
GATA3	GSM2664315	CLB-CAR	NB_Noradrenergic
GATA3	GSM753427	BMP4-05	Control
GATA3	GSM2664347	SK-N-BE(2)-C	NB_Noradrenergic
GATA3	GSM2664329	LAN1	NB_Noradrenergic
GATA3	GSM2664363	NB-EBc1	NB_Noradrenergic
GATA3	GSM2664313	CLB-BER-Lud	NB_Noradrenergic
GATA3	GSM2664355	CHP212	NB_Intermediate
GATA3	GSM2664349	SK-N-DZ	NB_Noradrenergic
GATA3	GSM2664321	CLB-MA	NB_Noradrenergic
GATA3	GSM2664339	SJNB1	NB_Noradrenergic
GATA3	GSM2664323	CLB-PE	NB_Noradrenergic
GATA3	GSM2664331	N206	NB_Noradrenergic
GATA3	GSM2664335	SH-SY5Y	NB_Noradrenergic
GATA3	GSM2664351	SK-N-FI	NB_Noradrenergic
GATA3	GSM2664341	SJNB6	NB_Noradrenergic
GATA3	GSM2664359	NB69	NB_Noradrenergic
GATA3	GSM2664319	CLB-GA_rep2	NB_Noradrenergic
GATA3	GSM864799	BMP4-08	Control
GATA3	GSM2664317	CLB-GA_rep1	NB_Noradrenergic
GATA4	GSM2664345	SK-N-AS	NB_Intermediate
GATA4	GSM2664353	TR14	NB_Noradrenergic
GATA4	GSM2664347	SK-N-BE(2)-C	NB_Noradrenergic
GATA4	GSM2527607	smooth_muscle_cell	Control
GATA4	GSM2527605	smooth_muscle_cell	Control
GATA4	GSM2701565	heart_left_ventricle	Control
GATA4	GSM2527377	cardiac_muscle_cell	Control
GATA4	GSM864799	BMP4-08	Control
GATA5	GSM2243115	RH18	RMS
GATA6	GSM2527562_GSM2527563	adrenal_gland	Control
GATA6	GSM1663035	IOE11	Control
GATA6	GSM2534085	hepatocyte	Control
GATA6	GSM2700592	upper_lobe_of_left_lung	Control
GATA6	GSM2527607	smooth_muscle_cell	Control
GATA6	GSM2527378	cardiac_muscle_cell	Control
GATA6	GSM2701809	ascending_aorta	Control
GATA6	GSM2527605	smooth_muscle_cell	Control
GATA6	GSM2701565	heart_left_ventricle	Control
GATA6	GSM2698835	uterus	Control
GATA6	GSM2700502	body_of_pancreas_2	Control
GATA6	GSM2534083	hepatocyte	Control
GATA6	GSM2701097	Peyer_s_patch	Control
GATA6	GSM2700597	body_of_pancreas_1	Control
GATA6	GSM2527377	cardiac_muscle_cell	Control
GATA6	GSM733691	HUVEC	Control
GFI1	GSM1663010	EEC16	Control
GLI1	SRR7442617	RH30	RMS
GLI2	GSM733646	NHLF	Control
GLI2	GSM5363979	MHH-ES-1	Ewing
GLI2	GSM2664345	SK-N-AS	NB_Intermediate
GLI2	GSM1058767	Fetal_muscle	Control
GLI2	GSM2068356	LHCN-M2	Control
GLI2	GSM1112831	CD184+_endoderm_cultured_cells	Control
GLI2	GSM2664343	SJNB8	NB_Noradrenergic
GLI2	GSM2664325	GIMEN	NB_Mesenchymal
GLI2	GSM2664361	SK-N-SH	NB_Intermediate
GLI2	GSM2664353	TR14	NB_Noradrenergic
GLI2	GSM733763	NH-A	Control
GLI2	GSM1663035	IOE11	Control
GLI2	GSM2664365	hNCC_rep1	Control
GLI2	SRR10062464	RMS235	RMS
GLI2	GSM5364004	SK-ES-1	Ewing
GLI2	GSM8887409	TC-71	EWSR1::FLI1-KD
GLI2	GSM2534085	hepatocyte	Control
GLI2	GSM5364024	TC-106	Ewing
GLI2	GSM2664337	SJNB12	NB_Intermediate
GLI2	GSM2700035	coronary_artery	Control
GLI2	GSM767343	NPC-04	Control
GLI2	SRR3720774	RH4	RMS
GLI2	GSM2664329	LAN1	NB_Noradrenergic
GLI2	GSM2664363	NB-EBc1	NB_Noradrenergic
GLI2	GSM2527607	smooth_muscle_cell	Control
GLI2	GSM5363994	RD-ES	Ewing
GLI2	GSM2664313	CLB-BER-Lud	NB_Noradrenergic
GLI2	GSM2534037	neural_progenitor_cell	Control
GLI2	GSM5363939	A-673	Ewing
GLI2	GSM2664355	CHP212	NB_Intermediate
GLI2	GSM2664349	SK-N-DZ	NB_Noradrenergic
GLI2	GSM5363989	POE	Ewing
GLI2	GSM733739	Osteoblast	Control
GLI2	GSM2214081	7250	Control
GLI2	GSM8887411	MHH-ES-1	EWSR1::FLI1-KD
GLI2	SRR3720799	RMS216	RMS
GLI2	SRR4437069	Ews120	Ewing_Primary_Tumor
GLI2	GSM2527605	smooth_muscle_cell	Control
GLI2	GSM2664323	CLB-PE	NB_Noradrenergic
GLI2	GSM818031	NPC-05	Control
GLI2	SRR3720795	RMS206	RMS
GLI2	GSM469966	IMR90	Control
GLI2	GSM2664331	N206	NB_Noradrenergic
GLI2	GSM2534084	hepatocyte	Control
GLI2	SRR3720801	RMS237	RMS
GLI2	GSM2188465	hFOB_differentiated	Control
GLI2	GSM2664341	SJNB6	NB_Noradrenergic
GLI2	GSM2534083	hepatocyte	Control
GLI2	GSM2664367	hNCC_rep2	Control
GLI2	SRR10062462	RMS225	RMS
GLI2	GSM2243115	RH18	RMS
GLI2	GSM3701310	A673/TR/shEF1_d0	Ewing
GLI2	GSM8887408	A673/TR/shEF1_d6	EWSR1::FLI1-KD
GLI2	SRR10062466	RMS246	RMS
GLI2	SRR3720793	RMS008	RMS
GLI2	GSM521887	IMR90	Control
GLI2	GSM864799	BMP4-08	Control
GLI2	GSM2188470	hFOB	Control
GLI2	SRR3720797	RMS209	RMS
GLI3	GSM5363979	MHH-ES-1	Ewing
GLI3	GSM1112831	CD184+_endoderm_cultured_cells	Control
GLI3	GSM2527606	smooth_muscle_cell	Control
GLI3	GSM5364004	SK-ES-1	Ewing
GLI3	GSM8887409	TC-71	EWSR1::FLI1-KD
GLI3	GSM5363959	EW-22	Ewing
GLI3	GSM767343	NPC-04	Control
GLI3	GSM2527607	smooth_muscle_cell	Control
GLI3	GSM5363994	RD-ES	Ewing
GLI3	GSM5363964	EW-24	Ewing
GLI3	GSM2534037	neural_progenitor_cell	Control
GLI3	GSM5363939	A-673	Ewing
GLI3	SRR3720765	RD	RMS
GLI3	SRR4437077	Ews121	Ewing_Primary_Tumor
GLI3	GSM4558638	EWIma1	MSC-EWSR1::FLI1
GLI3	GSM2527605	smooth_muscle_cell	Control
GLI3	GSM818031	NPC-05	Control
GLI3	GSM2698835	uterus	Control
GLI3	GSM3701310	A673/TR/shEF1_d0	Ewing
GLI3	GSM5363969	EW-3	Ewing
GLI3	GSM8887408	A673/TR/shEF1_d6	EWSR1::FLI1-KD
GLI3	GSM2700584	thyroid_gland	Control
GLIS1	GSM733763	NH-A	Control
GLIS1	GSM1663035	IOE11	Control
GLIS1	GSM2664365	hNCC_rep1	Control
GLIS1	GSM5363964	EW-24	Ewing
GLIS1	GSM2664321	CLB-MA	NB_Noradrenergic
GLIS1	GSM8887411	MHH-ES-1	EWSR1::FLI1-KD
GLIS2	GSM733646	NHLF	Control
GLIS2	GSM864800	BMP4-09	Control
GLIS2	GSM2527562_GSM2527563	adrenal_gland	Control
GLIS2	GSM2700035	coronary_artery	Control
GLIS2	GSM2700592	upper_lobe_of_left_lung	Control
GLIS2	GSM5363994	RD-ES	Ewing
GLIS2	GSM2700578	gastroesophageal_sphincter	Control
GLIS2	GSM2527378	cardiac_muscle_cell	Control
GLIS2	GSM2700602	tibial_nerve	Control
GLIS2	GSM5363974	EW-7	Ewing
GLIS2	SRR3720765	RD	RMS
GLIS2	GSM2664321	CLB-MA	NB_Noradrenergic
GLIS2	GSM2701809	ascending_aorta	Control
GLIS2	GSM8887417	MSCVL	MSC
GLIS2	GSM906392	Aorta_tissue	Control
GLIS2	GSM2664319	CLB-GA_rep2	NB_Noradrenergic
GLIS2	GSM521887	IMR90	Control
GLIS2	SRR3720757	NCI0075	RMS
GLIS3	GSM8887416	MSC15	MSC
GLIS3	GSM2664325	GIMEN	NB_Mesenchymal
GLIS3	GSM2664333	SH-EP	NB_Mesenchymal
GLIS3	GSM733763	NH-A	Control
GLIS3	GSM1663035	IOE11	Control
GLIS3	GSM2527606	smooth_muscle_cell	Control
GLIS3	GSM2664365	hNCC_rep1	Control
GLIS3	GSM2534085	hepatocyte	Control
GLIS3	GSM767343	NPC-04	Control
GLIS3	GSM2527607	smooth_muscle_cell	Control
GLIS3	GSM2534037	neural_progenitor_cell	Control
GLIS3	GSM2857577	GSE106925_MSC	MSC
GLIS3	GSM2857584	GSE106925_MSC_infected_with_EWSFLI1	MSC-EWSR1::FLI1
GLIS3	GSM733739	Osteoblast	Control
GLIS3	GSM2214081	7250	Control
GLIS3	GSM8887411	MHH-ES-1	EWSR1::FLI1-KD
GLIS3	GSM1663107	HT1080	Control
GLIS3	GSM4558635	MSC_Pat	MSC
GLIS3	GSM818031	NPC-05	Control
GLIS3	GSM8887417	MSCVL	MSC
GLIS3	GSM2534084	hepatocyte	Control
GLIS3	GSM2188465	hFOB_differentiated	Control
GLIS3	GSM2700502	body_of_pancreas_2	Control
GLIS3	GSM2534083	hepatocyte	Control
GLIS3	GSM2664367	hNCC_rep2	Control
GLIS3	GSM8887408	A673/TR/shEF1_d6	EWSR1::FLI1-KD
GLIS3	GSM2700584	thyroid_gland	Control
GRHL2	GSM753427	BMP4-05	Control
GRHL2	SRR7442608	RH3	RMS
HAND2	GSM2664345	SK-N-AS	NB_Intermediate
HAND2	GSM2664343	SJNB8	NB_Noradrenergic
HAND2	GSM2664325	GIMEN	NB_Mesenchymal
HAND2	GSM2664361	SK-N-SH	NB_Intermediate
HAND2	GSM2664333	SH-EP	NB_Mesenchymal
HAND2	GSM2664327	IMR32	NB_Noradrenergic
HAND2	GSM2534085	hepatocyte	Control
HAND2	GSM8887407	CHLA9	Ewing
HAND2	GSM753427	BMP4-05	Control
HAND2	GSM2664347	SK-N-BE(2)-C	NB_Noradrenergic
HAND2	GSM2700035	coronary_artery	Control
HAND2	GSM2664329	LAN1	NB_Noradrenergic
HAND2	GSM2664363	NB-EBc1	NB_Noradrenergic
HAND2	GSM2527607	smooth_muscle_cell	Control
HAND2	GSM5364014	TC-32	Ewing
HAND2	GSM2664349	SK-N-DZ	NB_Noradrenergic
HAND2	GSM2664321	CLB-MA	NB_Noradrenergic
HAND2	SRR4437077	Ews121	Ewing_Primary_Tumor
HAND2	GSM2701809	ascending_aorta	Control
HAND2	GSM2527605	smooth_muscle_cell	Control
HAND2	GSM2664323	CLB-PE	NB_Noradrenergic
HAND2	GSM906392	Aorta_tissue	Control
HAND2	GSM2664351	SK-N-FI	NB_Noradrenergic
HAND2	GSM2664341	SJNB6	NB_Noradrenergic
HAND2	GSM2664359	NB69	NB_Noradrenergic
HAND2	GSM2664319	CLB-GA_rep2	NB_Noradrenergic
HAND2	GSM3701310	A673/TR/shEF1_d0	Ewing
HAND2	SRR3720757	NCI0075	RMS
HAND2	GSM2664317	CLB-GA_rep1	NB_Noradrenergic
HBP1	GSM2527606	smooth_muscle_cell	Control
HBP1	SRR4437077	Ews121	Ewing_Primary_Tumor
HBP1	GSM2534084	hepatocyte	Control
HES1	GSM5363979	MHH-ES-1	Ewing
HES1	GSM864800	BMP4-09	Control
HES1	SRR1593979	SKNMC_shFLI1_96h	EWSR1::FLI1-KD
HES1	GSM2664353	TR14	NB_Noradrenergic
HES1	GSM2534085	hepatocyte	Control
HES1	GSM8887407	CHLA9	Ewing
HES1	GSM5364024	TC-106	Ewing
HES1	GSM5363949	CHLA-25	Ewing
HES1	GSM5363994	RD-ES	Ewing
HES1	GSM2534037	neural_progenitor_cell	Control
HES1	GSM5363984	MIC	Ewing
HES1	GSM2527378	cardiac_muscle_cell	Control
HES1	GSM5363939	A-673	Ewing
HES1	SRR4437061	Ews119	Ewing_Primary_Tumor
HES1	SRR4437077	Ews121	Ewing_Primary_Tumor
HES1	GSM4558638	EWIma1	MSC-EWSR1::FLI1
HES1	SRR7442617	RH30	RMS
HES1	GSM3701310	A673/TR/shEF1_d0	Ewing
HES1	GSM2700597	body_of_pancreas_1	Control
HES1	SRR1593997	A673_shFLI1_96h	EWSR1::FLI1-KD
HES1	GSM2700584	thyroid_gland	Control
HES1	SRR3720793	RMS008	RMS
HES1	GSM2698634	stomach	Control
HES1	GSM2527377	cardiac_muscle_cell	Control
HES1	GSM864799	BMP4-08	Control
HES5	GSM753425	BMP4-03	Control
HES6	SRR10062464	RMS235	RMS
HEY1	GSM2664315	CLB-CAR	NB_Noradrenergic
HIC1	GSM733646	NHLF	Control
HIC1	GSM5363979	MHH-ES-1	Ewing
HIC1	GSM8887416	MSC15	MSC
HIC1	GSM1058767	Fetal_muscle	Control
HIC1	GSM2068356	LHCN-M2	Control
HIC1	SRR1593979	SKNMC_shFLI1_96h	EWSR1::FLI1-KD
HIC1	GSM2664325	GIMEN	NB_Mesenchymal
HIC1	GSM2664361	SK-N-SH	NB_Intermediate
HIC1	GSM2527562_GSM2527563	adrenal_gland	Control
HIC1	GSM733763	NH-A	Control
HIC1	GSM1663035	IOE11	Control
HIC1	GSM8887410	SKNMC_siEF1	EWSR1::FLI1-KD
HIC1	GSM2664365	hNCC_rep1	Control
HIC1	GSM8887409	TC-71	EWSR1::FLI1-KD
HIC1	GSM753427	BMP4-05	Control
HIC1	GSM733755	HSMM	Control
HIC1	GSM2700592	upper_lobe_of_left_lung	Control
HIC1	GSM2700578	gastroesophageal_sphincter	Control
HIC1	GSM2857577	GSE106925_MSC	MSC
HIC1	GSM2857584	GSE106925_MSC_infected_with_EWSFLI1	MSC-EWSR1::FLI1
HIC1	SRR3720759	NCI0082	RMS
HIC1	GSM2700602	tibial_nerve	Control
HIC1	GSM2698631	transverse_colon	Control
HIC1	GSM733739	Osteoblast	Control
HIC1	GSM2214081	7250	Control
HIC1	GSM2664339	SJNB1	NB_Noradrenergic
HIC1	SRR3720799	RMS216	RMS
HIC1	GSM733666	HSMMtube	Control
HIC1	GSM4558635	MSC_Pat	MSC
HIC1	SRR3720795	RMS206	RMS
HIC1	GSM469966	IMR90	Control
HIC1	GSM2534084	hepatocyte	Control
HIC1	SRR3720801	RMS237	RMS
HIC1	GSM2701565	heart_left_ventricle	Control
HIC1	GSM2188465	hFOB_differentiated	Control
HIC1	GSM2700502	body_of_pancreas_2	Control
HIC1	GSM2534083	hepatocyte	Control
HIC1	GSM2664367	hNCC_rep2	Control
HIC1	GSM2701097	Peyer_s_patch	Control
HIC1	GSM2664319	CLB-GA_rep2	NB_Noradrenergic
HIC1	GSM3701310	A673/TR/shEF1_d0	Ewing
HIC1	GSM2700584	thyroid_gland	Control
HIC1	GSM521887	IMR90	Control
HIC1	GSM2698634	stomach	Control
HIC1	GSM2527377	cardiac_muscle_cell	Control
HIC1	GSM2664317	CLB-GA_rep1	NB_Noradrenergic
HIC1	GSM2188470	hFOB	Control
HIF1A	GSM733646	NHLF	Control
HIF1A	GSM8887416	MSC15	MSC
HIF1A	GSM2068356	LHCN-M2	Control
HIF1A	GSM2664343	SJNB8	NB_Noradrenergic
HIF1A	GSM2664325	GIMEN	NB_Mesenchymal
HIF1A	GSM2664361	SK-N-SH	NB_Intermediate
HIF1A	GSM2664353	TR14	NB_Noradrenergic
HIF1A	GSM733763	NH-A	Control
HIF1A	GSM1663035	IOE11	Control
HIF1A	GSM2527606	smooth_muscle_cell	Control
HIF1A	GSM2664365	hNCC_rep1	Control
HIF1A	GSM2534085	hepatocyte	Control
HIF1A	GSM2664347	SK-N-BE(2)-C	NB_Noradrenergic
HIF1A	GSM2664337	SJNB12	NB_Intermediate
HIF1A	GSM733755	HSMM	Control
HIF1A	GSM2700035	coronary_artery	Control
HIF1A	GSM2664329	LAN1	NB_Noradrenergic
HIF1A	GSM2664363	NB-EBc1	NB_Noradrenergic
HIF1A	GSM2527607	smooth_muscle_cell	Control
HIF1A	GSM2664313	CLB-BER-Lud	NB_Noradrenergic
HIF1A	GSM2857577	GSE106925_MSC	MSC
HIF1A	GSM2857584	GSE106925_MSC_infected_with_EWSFLI1	MSC-EWSR1::FLI1
HIF1A	SRR3720759	NCI0082	RMS
HIF1A	SRR3720755	CTR	RMS
HIF1A	GSM733739	Osteoblast	Control
HIF1A	GSM1663107	HT1080	Control
HIF1A	GSM2664323	CLB-PE	NB_Noradrenergic
HIF1A	SRR7442617	RH30	RMS
HIF1A	GSM4558635	MSC_Pat	MSC
HIF1A	GSM2664331	N206	NB_Noradrenergic
HIF1A	GSM8887417	MSCVL	MSC
HIF1A	GSM2664335	SH-SY5Y	NB_Noradrenergic
HIF1A	GSM2664351	SK-N-FI	NB_Noradrenergic
HIF1A	SRR7442608	RH3	RMS
HIF1A	GSM2188465	hFOB_differentiated	Control
HIF1A	GSM2664319	CLB-GA_rep2	NB_Noradrenergic
HIF1A	SRR10062466	RMS246	RMS
HIF1A	GSM2700584	thyroid_gland	Control
HIF1A	GSM2664317	CLB-GA_rep1	NB_Noradrenergic
HIF1A	GSM2188470	hFOB	Control
HIVEP2	SRR10062460	RMS224	RMS
HIVEP2	GSM8887416	MSC15	MSC
HIVEP2	GSM1058767	Fetal_muscle	Control
HIVEP2	GSM2068356	LHCN-M2	Control
HIVEP2	GSM2664333	SH-EP	NB_Mesenchymal
HIVEP2	GSM733763	NH-A	Control
HIVEP2	GSM1663035	IOE11	Control
HIVEP2	GSM2527606	smooth_muscle_cell	Control
HIVEP2	GSM2664365	hNCC_rep1	Control
HIVEP2	GSM733755	HSMM	Control
HIVEP2	GSM2700592	upper_lobe_of_left_lung	Control
HIVEP2	GSM2527607	smooth_muscle_cell	Control
HIVEP2	GSM2857577	GSE106925_MSC	MSC
HIVEP2	GSM2857584	GSE106925_MSC_infected_with_EWSFLI1	MSC-EWSR1::FLI1
HIVEP2	SRR3720755	CTR	RMS
HIVEP2	GSM733739	Osteoblast	Control
HIVEP2	GSM2214081	7250	Control
HIVEP2	GSM1663107	HT1080	Control
HIVEP2	GSM733666	HSMMtube	Control
HIVEP2	GSM2527605	smooth_muscle_cell	Control
HIVEP2	GSM4558635	MSC_Pat	MSC
HIVEP2	GSM2534083	hepatocyte	Control
HIVEP2	GSM2664367	hNCC_rep2	Control
HIVEP2	GSM2701097	Peyer_s_patch	Control
HIVEP2	GSM2698634	stomach	Control
HIVEP2	GSM2527377	cardiac_muscle_cell	Control
HLF	GSM5364004	SK-ES-1	Ewing
HLF	GSM2701748	esophagus_squamous_epithelium	Control
HLF	GSM2698631	transverse_colon	Control
HLF	GSM1517585	primary_Ewing_sarcoma_4	Ewing_Primary_Tumor
HMBOX1	GSM2664345	SK-N-AS	NB_Intermediate
HMBOX1	GSM2664323	CLB-PE	NB_Noradrenergic
HMBOX1	GSM2664335	SH-SY5Y	NB_Noradrenergic
HMBOX1	GSM2664359	NB69	NB_Noradrenergic
HNF1A	GSM2698634	stomach	Control
HNF1B	GSM2664365	hNCC_rep1	Control
HNF1B	GSM2700502	body_of_pancreas_2	Control
HNF1B	GSM2701097	Peyer_s_patch	Control
HNF4G	GSM5363959	EW-22	Ewing
HNF4G	GSM5364009	SK-N-MC	Ewing
HOXA10	GSM2527607	smooth_muscle_cell	Control
HOXA10	GSM2857577	GSE106925_MSC	MSC
HOXA10	GSM2698631	transverse_colon	Control
HOXA10	SRR3720765	RD	RMS
HOXA10	GSM2214081	7250	Control
HOXA10	GSM2534084	hepatocyte	Control
HOXA10	GSM2698835	uterus	Control
HOXA10	GSM2534083	hepatocyte	Control
HOXA10	GSM2188470	hFOB	Control
HOXA13	GSM2698835	uterus	Control
HOXA2	GSM1058767	Fetal_muscle	Control
HOXA2	GSM2698631	transverse_colon	Control
HOXA2	GSM2701809	ascending_aorta	Control
HOXA2	GSM469966	IMR90	Control
HOXA3	GSM733763	NH-A	Control
HOXA3	GSM2701748	esophagus_squamous_epithelium	Control
HOXA3	GSM2700592	upper_lobe_of_left_lung	Control
HOXA3	GSM2700578	gastroesophageal_sphincter	Control
HOXA3	GSM2698634	stomach	Control
HOXA4	GSM2664365	hNCC_rep1	Control
HOXA5	GSM733646	NHLF	Control
HOXA6	GSM2664367	hNCC_rep2	Control
HOXA9	GSM1663035	IOE11	Control
HOXA9	SRR3720755	CTR	RMS
HOXB13	GSM5363949	CHLA-25	Ewing
HOXB13	GSM5363984	MIC	Ewing
HOXB13	GSM5363989	POE	Ewing
HOXB13	SRR4437077	Ews121	Ewing_Primary_Tumor
HOXB13	GSM1517583	primary_Ewing_sarcoma_2	Ewing_Primary_Tumor
HOXB2	GSM8887416	MSC15	MSC
HOXB2	GSM733755	HSMM	Control
HOXB2	GSM2214081	7250	Control
HOXB2	SRR7442617	RH30	RMS
HOXB2	GSM8887417	MSCVL	MSC
HOXB4	GSM2701097	Peyer_s_patch	Control
HOXB8	GSM2243115	RH18	RMS
HOXC10	GSM5363979	MHH-ES-1	Ewing
HOXC10	GSM1517584	primary_Ewing_sarcoma_3	Ewing_Primary_Tumor
HOXC10	GSM5363954	EW-1	Ewing
HOXC10	GSM5363949	CHLA-25	Ewing
HOXC10	GSM5363964	EW-24	Ewing
HOXC10	GSM5363984	MIC	Ewing
HOXC10	SRR3720765	RD	RMS
HOXC10	GSM8887411	MHH-ES-1	EWSR1::FLI1-KD
HOXC10	SRR3720795	RMS206	RMS
HOXC10	SRR3720757	NCI0075	RMS
HOXC11	GSM1058767	Fetal_muscle	Control
HOXC11	GSM8887410	SKNMC_siEF1	EWSR1::FLI1-KD
HOXC11	GSM5363959	EW-22	Ewing
HOXC11	GSM5363994	RD-ES	Ewing
HOXC11	GSM1517583	primary_Ewing_sarcoma_2	Ewing_Primary_Tumor
HOXC11	GSM5363969	EW-3	Ewing
HOXC4	GSM8887410	SKNMC_siEF1	EWSR1::FLI1-KD
HOXC4	GSM8887409	TC-71	EWSR1::FLI1-KD
HOXC4	GSM5363949	CHLA-25	Ewing
HOXC4	GSM5363994	RD-ES	Ewing
HOXC4	GSM2214081	7250	Control
HOXC4	SRR3720799	RMS216	RMS
HOXC4	GSM1517585	primary_Ewing_sarcoma_4	Ewing_Primary_Tumor
HOXC4	GSM2243115	RH18	RMS
HOXC4	GSM5363944	CHLA-10	Ewing
HOXC6	SRR3720757	NCI0075	RMS
HOXC8	GSM8887416	MSC15	MSC
HOXC8	GSM2664347	SK-N-BE(2)-C	NB_Noradrenergic
HOXC9	GSM5363989	POE	Ewing
HOXC9	SRR4437077	Ews121	Ewing_Primary_Tumor
HOXC9	GSM2243115	RH18	RMS
HOXC9	SRR3720757	NCI0075	RMS
HOXD10	GSM5363954	EW-1	Ewing
HOXD10	SRR4437077	Ews121	Ewing_Primary_Tumor
HOXD10	SRR4437069	Ews120	Ewing_Primary_Tumor
HOXD11	GSM8887407	CHLA9	Ewing
HOXD11	GSM1517585	primary_Ewing_sarcoma_4	Ewing_Primary_Tumor
HOXD11	GSM5363944	CHLA-10	Ewing
HOXD12	GSM1517583	primary_Ewing_sarcoma_2	Ewing_Primary_Tumor
HOXD12	GSM2534083	hepatocyte	Control
HOXD8	GSM2664345	SK-N-AS	NB_Intermediate
HOXD8	GSM2664333	SH-EP	NB_Mesenchymal
HOXD8	GSM2664355	CHP212	NB_Intermediate
HOXD8	SRR3720765	RD	RMS
HOXD8	GSM2664321	CLB-MA	NB_Noradrenergic
HOXD8	GSM2664339	SJNB1	NB_Noradrenergic
HOXD8	SRR3720795	RMS206	RMS
HOXD8	GSM2664351	SK-N-FI	NB_Noradrenergic
HOXD8	GSM5363969	EW-3	Ewing
HOXD8	SRR3720793	RMS008	RMS
HOXD8	SRR3720763	human_muscle_tissue_NS134	Control
HOXD8	SRR3720757	NCI0075	RMS
HOXD8	GSM5363944	CHLA-10	Ewing
HOXD9	GSM5363979	MHH-ES-1	Ewing
HOXD9	GSM5363949	CHLA-25	Ewing
HOXD9	GSM5363939	A-673	Ewing
HOXD9	GSM8887411	MHH-ES-1	EWSR1::FLI1-KD
HOXD9	GSM2698835	uterus	Control
HOXD9	GSM2664359	NB69	NB_Noradrenergic
HOXD9	GSM8887408	A673/TR/shEF1_d6	EWSR1::FLI1-KD
HSF1	SRR3720799	RMS216	RMS
HSF2	GSM2664327	IMR32	NB_Noradrenergic
IKZF1	GSM2664353	TR14	NB_Noradrenergic
IKZF1	GSM2701097	Peyer_s_patch	Control
IKZF2	GSM5363979	MHH-ES-1	Ewing
IKZF2	GSM5364019	TC-71	Ewing
IKZF2	GSM5363954	EW-1	Ewing
IKZF2	GSM5363959	EW-22	Ewing
IKZF2	GSM5363999	Rh1	Ewing
IKZF2	GSM5363994	RD-ES	Ewing
IKZF2	GSM5364014	TC-32	Ewing
IKZF2	GSM5363984	MIC	Ewing
IKZF2	GSM5363939	A-673	Ewing
IKZF2	GSM8887411	MHH-ES-1	EWSR1::FLI1-KD
IKZF2	GSM4558638	EWIma1	MSC-EWSR1::FLI1
IKZF2	SRR4437069	Ews120	Ewing_Primary_Tumor
IKZF2	GSM3701310	A673/TR/shEF1_d0	Ewing
IKZF2	GSM5364009	SK-N-MC	Ewing
INSM1	GSM2664345	SK-N-AS	NB_Intermediate
INSM1	GSM2664343	SJNB8	NB_Noradrenergic
INSM1	GSM5363949	CHLA-25	Ewing
INSM1	GSM2664355	CHP212	NB_Intermediate
INSM1	GSM2664323	CLB-PE	NB_Noradrenergic
INSM1	GSM5363969	EW-3	Ewing
IRF1	GSM733646	NHLF	Control
IRF1	GSM8887416	MSC15	MSC
IRF1	GSM2664325	GIMEN	NB_Mesenchymal
IRF1	GSM2700035	coronary_artery	Control
IRF1	GSM2701748	esophagus_squamous_epithelium	Control
IRF1	GSM2700592	upper_lobe_of_left_lung	Control
IRF1	GSM2700578	gastroesophageal_sphincter	Control
IRF1	GSM2700602	tibial_nerve	Control
IRF1	GSM2664355	CHP212	NB_Intermediate
IRF1	GSM2698631	transverse_colon	Control
IRF1	GSM2701809	ascending_aorta	Control
IRF1	SRR3720799	RMS216	RMS
IRF1	GSM8887417	MSCVL	MSC
IRF1	GSM906392	Aorta_tissue	Control
IRF1	GSM2701565	heart_left_ventricle	Control
IRF1	GSM2698835	uterus	Control
IRF1	GSM2700502	body_of_pancreas_2	Control
IRF1	GSM2701097	Peyer_s_patch	Control
IRF1	GSM2243115	RH18	RMS
IRF1	GSM521887	IMR90	Control
IRF1	GSM2698634	stomach	Control
IRF2	GSM5363979	MHH-ES-1	Ewing
IRF2	SRR3720761	human_muscle_tissue_NS129	Control
IRF2	GSM1517584	primary_Ewing_sarcoma_3	Ewing_Primary_Tumor
IRF2	GSM8887416	MSC15	MSC
IRF2	GSM1058767	Fetal_muscle	Control
IRF2	GSM2527562_GSM2527563	adrenal_gland	Control
IRF2	GSM8887410	SKNMC_siEF1	EWSR1::FLI1-KD
IRF2	GSM5363954	EW-1	Ewing
IRF2	GSM8887409	TC-71	EWSR1::FLI1-KD
IRF2	GSM2534085	hepatocyte	Control
IRF2	GSM2700035	coronary_artery	Control
IRF2	GSM2701748	esophagus_squamous_epithelium	Control
IRF2	GSM2700592	upper_lobe_of_left_lung	Control
IRF2	GSM5363984	MIC	Ewing
IRF2	GSM5363939	A-673	Ewing
IRF2	GSM2700602	tibial_nerve	Control
IRF2	SRR3720755	CTR	RMS
IRF2	SRR3720765	RD	RMS
IRF2	GSM8887411	MHH-ES-1	EWSR1::FLI1-KD
IRF2	GSM4558638	EWIma1	MSC-EWSR1::FLI1
IRF2	SRR4437069	Ews120	Ewing_Primary_Tumor
IRF2	GSM1517585	primary_Ewing_sarcoma_4	Ewing_Primary_Tumor
IRF2	GSM2534084	hepatocyte	Control
IRF2	GSM2700502	body_of_pancreas_2	Control
IRF2	GSM2534083	hepatocyte	Control
IRF2	GSM2664367	hNCC_rep2	Control
IRF2	GSM2701097	Peyer_s_patch	Control
IRF2	GSM3701310	A673/TR/shEF1_d0	Ewing
IRF2	GSM8887408	A673/TR/shEF1_d6	EWSR1::FLI1-KD
IRF2	SRR1593997	A673_shFLI1_96h	EWSR1::FLI1-KD
IRF2	GSM2698634	stomach	Control
IRF2	SRR3720763	human_muscle_tissue_NS134	Control
IRF4	GSM5363969	EW-3	Ewing
IRF6	GSM2664337	SJNB12	NB_Intermediate
IRF7	GSM753425	BMP4-03	Control
IRF8	GSM2700592	upper_lobe_of_left_lung	Control
IRF8	GSM2701097	Peyer_s_patch	Control
IRF8	GSM2243115	RH18	RMS
IRX4	SRR10062464	RMS235	RMS
IRX5	GSM4558635	MSC_Pat	MSC
IRX5	SRR3720763	human_muscle_tissue_NS134	Control
ISL1	GSM2664361	SK-N-SH	NB_Intermediate
ISL1	GSM2534085	hepatocyte	Control
ISL1	GSM2664347	SK-N-BE(2)-C	NB_Noradrenergic
ISL1	GSM2664363	NB-EBc1	NB_Noradrenergic
ISL1	GSM2664313	CLB-BER-Lud	NB_Noradrenergic
ISL1	GSM2664349	SK-N-DZ	NB_Noradrenergic
ISL1	GSM2664335	SH-SY5Y	NB_Noradrenergic
ISL1	GSM2664341	SJNB6	NB_Noradrenergic
ISL1	GSM2664359	NB69	NB_Noradrenergic
ISL1	GSM2664319	CLB-GA_rep2	NB_Noradrenergic
ISL1	GSM2664317	CLB-GA_rep1	NB_Noradrenergic
ISL2	GSM5363969	EW-3	Ewing
ISX	GSM1663107	HT1080	Control
ISX	SRR7442608	RH3	RMS
JDP2	GSM2534375_GSM2534376	gastrocnemius_medialis	Control
JDP2	GSM2700578	gastroesophageal_sphincter	Control
JDP2	GSM2698631	transverse_colon	Control
JDP2	GSM2701565	heart_left_ventricle	Control
JDP2	GSM2700502	body_of_pancreas_2	Control
JDP2	GSM2700597	body_of_pancreas_1	Control
JDP2	GSM2698634	stomach	Control
JDP2	SRR3720763	human_muscle_tissue_NS134	Control
JUN	SRR3720761	human_muscle_tissue_NS129	Control
JUN	GSM8887416	MSC15	MSC
JUN	GSM2068356	LHCN-M2	Control
JUN	GSM2664325	GIMEN	NB_Mesenchymal
JUN	GSM2664361	SK-N-SH	NB_Intermediate
JUN	GSM1663035	IOE11	Control
JUN	GSM8887410	SKNMC_siEF1	EWSR1::FLI1-KD
JUN	GSM2664365	hNCC_rep1	Control
JUN	GSM8887409	TC-71	EWSR1::FLI1-KD
JUN	GSM2664337	SJNB12	NB_Intermediate
JUN	GSM2857577	GSE106925_MSC	MSC
JUN	GSM2857584	GSE106925_MSC_infected_with_EWSFLI1	MSC-EWSR1::FLI1
JUN	GSM2698631	transverse_colon	Control
JUN	GSM1663010	EEC16	Control
JUN	SRR4437061	Ews119	Ewing_Primary_Tumor
JUN	GSM8887411	MHH-ES-1	EWSR1::FLI1-KD
JUN	GSM2701809	ascending_aorta	Control
JUN	GSM1663107	HT1080	Control
JUN	SRR7442617	RH30	RMS
JUN	GSM8887417	MSCVL	MSC
JUN	GSM906392	Aorta_tissue	Control
JUN	GSM2701565	heart_left_ventricle	Control
JUN	GSM2698835	uterus	Control
JUN	GSM2664367	hNCC_rep2	Control
JUN	SRR10062462	RMS225	RMS
JUN	GSM8887408	A673/TR/shEF1_d6	EWSR1::FLI1-KD
JUN	GSM733691	HUVEC	Control
JUNB	GSM733646	NHLF	Control
JUNB	SRR3720761	human_muscle_tissue_NS129	Control
JUNB	GSM2664343	SJNB8	NB_Noradrenergic
JUNB	GSM2664361	SK-N-SH	NB_Intermediate
JUNB	GSM1663035	IOE11	Control
JUNB	GSM2527606	smooth_muscle_cell	Control
JUNB	GSM8887410	SKNMC_siEF1	EWSR1::FLI1-KD
JUNB	GSM2534085	hepatocyte	Control
JUNB	GSM753427	BMP4-05	Control
JUNB	GSM5364024	TC-106	Ewing
JUNB	GSM2857584	GSE106925_MSC_infected_with_EWSFLI1	MSC-EWSR1::FLI1
JUNB	SRR3720759	NCI0082	RMS
JUNB	GSM5363989	POE	Ewing
JUNB	SRR3720765	RD	RMS
JUNB	GSM2664321	CLB-MA	NB_Noradrenergic
JUNB	GSM733666	HSMMtube	Control
JUNB	GSM2664335	SH-SY5Y	NB_Noradrenergic
JUNB	GSM906392	Aorta_tissue	Control
JUNB	GSM2534084	hepatocyte	Control
JUNB	GSM2664341	SJNB6	NB_Noradrenergic
JUNB	GSM2188470	hFOB	Control
JUND	GSM2698634	stomach	Control
KLF10	GSM1058767	Fetal_muscle	Control
KLF10	GSM2068356	LHCN-M2	Control
KLF10	SRR1593979	SKNMC_shFLI1_96h	EWSR1::FLI1-KD
KLF10	GSM2664343	SJNB8	NB_Noradrenergic
KLF10	GSM2527562_GSM2527563	adrenal_gland	Control
KLF10	GSM2664353	TR14	NB_Noradrenergic
KLF10	GSM1663035	IOE11	Control
KLF10	GSM2527606	smooth_muscle_cell	Control
KLF10	SRR3720791	RH5	RMS
KLF10	GSM5364024	TC-106	Ewing
KLF10	GSM2700035	coronary_artery	Control
KLF10	SRR3720774	RH4	RMS
KLF10	GSM2701748	esophagus_squamous_epithelium	Control
KLF10	GSM2700578	gastroesophageal_sphincter	Control
KLF10	GSM2857584	GSE106925_MSC_infected_with_EWSFLI1	MSC-EWSR1::FLI1
KLF10	GSM5363974	EW-7	Ewing
KLF10	GSM733666	HSMMtube	Control
KLF10	GSM4558638	EWIma1	MSC-EWSR1::FLI1
KLF10	SRR7442617	RH30	RMS
KLF10	SRR3720795	RMS206	RMS
KLF10	GSM906392	Aorta_tissue	Control
KLF10	SRR3720801	RMS237	RMS
KLF10	GSM2701565	heart_left_ventricle	Control
KLF10	GSM2698835	uterus	Control
KLF10	GSM2700502	body_of_pancreas_2	Control
KLF10	GSM2534083	hepatocyte	Control
KLF10	GSM2701097	Peyer_s_patch	Control
KLF10	SRR10062462	RMS225	RMS
KLF10	GSM2664319	CLB-GA_rep2	NB_Noradrenergic
KLF10	SRR1593997	A673_shFLI1_96h	EWSR1::FLI1-KD
KLF10	SRR3720793	RMS008	RMS
KLF11	GSM1517584	primary_Ewing_sarcoma_3	Ewing_Primary_Tumor
KLF11	GSM1058767	Fetal_muscle	Control
KLF11	GSM2700035	coronary_artery	Control
KLF11	GSM2701748	esophagus_squamous_epithelium	Control
KLF11	GSM2700592	upper_lobe_of_left_lung	Control
KLF11	GSM5363949	CHLA-25	Ewing
KLF11	GSM2700578	gastroesophageal_sphincter	Control
KLF11	GSM2700602	tibial_nerve	Control
KLF11	SRR4437077	Ews121	Ewing_Primary_Tumor
KLF11	GSM2701565	heart_left_ventricle	Control
KLF11	GSM2700502	body_of_pancreas_2	Control
KLF11	GSM2700597	body_of_pancreas_1	Control
KLF11	GSM2698634	stomach	Control
KLF12	GSM8887416	MSC15	MSC
KLF12	GSM2068356	LHCN-M2	Control
KLF12	GSM2664325	GIMEN	NB_Mesenchymal
KLF12	GSM2664333	SH-EP	NB_Mesenchymal
KLF12	GSM733763	NH-A	Control
KLF12	GSM2664365	hNCC_rep1	Control
KLF12	GSM2527495	neural_cell	Control
KLF12	GSM5364004	SK-ES-1	Ewing
KLF12	GSM2527494	neural_cell	Control
KLF12	GSM733755	HSMM	Control
KLF12	GSM2700035	coronary_artery	Control
KLF12	GSM5363994	RD-ES	Ewing
KLF12	GSM2857577	GSE106925_MSC	MSC
KLF12	GSM2857584	GSE106925_MSC_infected_with_EWSFLI1	MSC-EWSR1::FLI1
KLF12	GSM5363939	A-673	Ewing
KLF12	GSM733739	Osteoblast	Control
KLF12	GSM2664339	SJNB1	NB_Noradrenergic
KLF12	GSM2701809	ascending_aorta	Control
KLF12	GSM4558635	MSC_Pat	MSC
KLF12	GSM3701310	A673/TR/shEF1_d0	Ewing
KLF12	SRR1593997	A673_shFLI1_96h	EWSR1::FLI1-KD
KLF13	SRR3720761	human_muscle_tissue_NS129	Control
KLF13	GSM864800	BMP4-09	Control
KLF13	GSM8887416	MSC15	MSC
KLF13	GSM2664343	SJNB8	NB_Noradrenergic
KLF13	GSM2527562_GSM2527563	adrenal_gland	Control
KLF13	GSM2664353	TR14	NB_Noradrenergic
KLF13	GSM8887410	SKNMC_siEF1	EWSR1::FLI1-KD
KLF13	SRR3720791	RH5	RMS
KLF13	GSM2664327	IMR32	NB_Noradrenergic
KLF13	GSM2664315	CLB-CAR	NB_Noradrenergic
KLF13	SRR10062464	RMS235	RMS
KLF13	GSM753427	BMP4-05	Control
KLF13	GSM2664347	SK-N-BE(2)-C	NB_Noradrenergic
KLF13	GSM2700035	coronary_artery	Control
KLF13	GSM2664329	LAN1	NB_Noradrenergic
KLF13	GSM2534375_GSM2534376	gastrocnemius_medialis	Control
KLF13	GSM2701748	esophagus_squamous_epithelium	Control
KLF13	GSM2700592	upper_lobe_of_left_lung	Control
KLF13	GSM2664363	NB-EBc1	NB_Noradrenergic
KLF13	GSM2527607	smooth_muscle_cell	Control
KLF13	GSM2664313	CLB-BER-Lud	NB_Noradrenergic
KLF13	GSM2700578	gastroesophageal_sphincter	Control
KLF13	SRR3720759	NCI0082	RMS
KLF13	GSM2700602	tibial_nerve	Control
KLF13	GSM2698631	transverse_colon	Control
KLF13	GSM2664349	SK-N-DZ	NB_Noradrenergic
KLF13	SRR4437061	Ews119	Ewing_Primary_Tumor
KLF13	GSM2664321	CLB-MA	NB_Noradrenergic
KLF13	GSM2701809	ascending_aorta	Control
KLF13	SRR3720799	RMS216	RMS
KLF13	SRR4437069	Ews120	Ewing_Primary_Tumor
KLF13	GSM2664323	CLB-PE	NB_Noradrenergic
KLF13	GSM2664331	N206	NB_Noradrenergic
KLF13	SRR3720803	RMS238	RMS
KLF13	GSM2664335	SH-SY5Y	NB_Noradrenergic
KLF13	GSM906392	Aorta_tissue	Control
KLF13	GSM2664351	SK-N-FI	NB_Noradrenergic
KLF13	GSM2701565	heart_left_ventricle	Control
KLF13	GSM2698835	uterus	Control
KLF13	GSM2664341	SJNB6	NB_Noradrenergic
KLF13	GSM2700502	body_of_pancreas_2	Control
KLF13	GSM2701097	Peyer_s_patch	Control
KLF13	SRR10062462	RMS225	RMS
KLF13	GSM2664319	CLB-GA_rep2	NB_Noradrenergic
KLF13	GSM2700597	body_of_pancreas_1	Control
KLF13	SRR10062466	RMS246	RMS
KLF13	GSM2700584	thyroid_gland	Control
KLF13	GSM2698634	stomach	Control
KLF13	SRR3720763	human_muscle_tissue_NS134	Control
KLF13	GSM2664317	CLB-GA_rep1	NB_Noradrenergic
KLF13	SRR3720797	RMS209	RMS
KLF15	GSM5364004	SK-ES-1	Ewing
KLF15	GSM2700035	coronary_artery	Control
KLF15	GSM5363959	EW-22	Ewing
KLF15	GSM2534375_GSM2534376	gastrocnemius_medialis	Control
KLF15	GSM5363949	CHLA-25	Ewing
KLF15	GSM5363999	Rh1	Ewing
KLF15	GSM5363994	RD-ES	Ewing
KLF15	GSM5363964	EW-24	Ewing
KLF15	GSM5363984	MIC	Ewing
KLF15	GSM5363939	A-673	Ewing
KLF15	GSM2700602	tibial_nerve	Control
KLF15	GSM4558638	EWIma1	MSC-EWSR1::FLI1
KLF15	SRR4437069	Ews120	Ewing_Primary_Tumor
KLF15	GSM2700502	body_of_pancreas_2	Control
KLF15	GSM3701310	A673/TR/shEF1_d0	Ewing
KLF15	SRR3720763	human_muscle_tissue_NS134	Control
KLF15	GSM5364009	SK-N-MC	Ewing
KLF16	GSM1517584	primary_Ewing_sarcoma_3	Ewing_Primary_Tumor
KLF16	GSM1663035	IOE11	Control
KLF16	GSM2664327	IMR32	NB_Noradrenergic
KLF16	SRR10062464	RMS235	RMS
KLF16	GSM2701748	esophagus_squamous_epithelium	Control
KLF16	GSM5363949	CHLA-25	Ewing
KLF16	GSM5363994	RD-ES	Ewing
KLF16	GSM2664321	CLB-MA	NB_Noradrenergic
KLF16	GSM4558638	EWIma1	MSC-EWSR1::FLI1
KLF16	GSM2664341	SJNB6	NB_Noradrenergic
KLF16	GSM2701097	Peyer_s_patch	Control
KLF16	SRR3720793	RMS008	RMS
KLF16	GSM521887	IMR90	Control
KLF16	GSM5363944	CHLA-10	Ewing
KLF2	GSM733646	NHLF	Control
KLF2	SRR3720761	human_muscle_tissue_NS129	Control
KLF2	GSM1058767	Fetal_muscle	Control
KLF2	GSM2700035	coronary_artery	Control
KLF2	GSM2701748	esophagus_squamous_epithelium	Control
KLF2	GSM2700592	upper_lobe_of_left_lung	Control
KLF2	GSM2700578	gastroesophageal_sphincter	Control
KLF2	SRR3720759	NCI0082	RMS
KLF2	GSM2700602	tibial_nerve	Control
KLF2	SRR4437077	Ews121	Ewing_Primary_Tumor
KLF2	GSM2701809	ascending_aorta	Control
KLF2	SRR3720799	RMS216	RMS
KLF2	GSM733666	HSMMtube	Control
KLF2	SRR7442617	RH30	RMS
KLF2	SRR3720795	RMS206	RMS
KLF2	GSM906392	Aorta_tissue	Control
KLF2	GSM2701565	heart_left_ventricle	Control
KLF2	GSM2698835	uterus	Control
KLF2	GSM2243115	RH18	RMS
KLF2	GSM2700584	thyroid_gland	Control
KLF2	GSM2698634	stomach	Control
KLF3	GSM5363994	RD-ES	Ewing
KLF3	SRR3720755	CTR	RMS
KLF4	GSM733646	NHLF	Control
KLF4	GSM1058767	Fetal_muscle	Control
KLF4	GSM2527562_GSM2527563	adrenal_gland	Control
KLF4	GSM2664333	SH-EP	NB_Mesenchymal
KLF4	SRR10062464	RMS235	RMS
KLF4	GSM2534085	hepatocyte	Control
KLF4	GSM2700035	coronary_artery	Control
KLF4	SRR3720774	RH4	RMS
KLF4	GSM2701748	esophagus_squamous_epithelium	Control
KLF4	GSM469966	IMR90	Control
KLF4	GSM8887417	MSCVL	MSC
KLF4	GSM2534084	hepatocyte	Control
KLF4	SRR7442608	RH3	RMS
KLF4	GSM2698835	uterus	Control
KLF5	GSM2534085	hepatocyte	Control
KLF5	GSM2534084	hepatocyte	Control
KLF5	GSM2534083	hepatocyte	Control
KLF5	GSM2701097	Peyer_s_patch	Control
KLF5	GSM2698634	stomach	Control
KLF6	SRR10062460	RMS224	RMS
KLF6	GSM733646	NHLF	Control
KLF6	GSM864800	BMP4-09	Control
KLF6	GSM2664345	SK-N-AS	NB_Intermediate
KLF6	GSM8887416	MSC15	MSC
KLF6	GSM2068356	LHCN-M2	Control
KLF6	GSM2664343	SJNB8	NB_Noradrenergic
KLF6	GSM2664325	GIMEN	NB_Mesenchymal
KLF6	GSM2664361	SK-N-SH	NB_Intermediate
KLF6	GSM2664333	SH-EP	NB_Mesenchymal
KLF6	GSM733763	NH-A	Control
KLF6	GSM1663035	IOE11	Control
KLF6	GSM2527606	smooth_muscle_cell	Control
KLF6	GSM2664365	hNCC_rep1	Control
KLF6	GSM2664315	CLB-CAR	NB_Noradrenergic
KLF6	GSM2534085	hepatocyte	Control
KLF6	GSM8887407	CHLA9	Ewing
KLF6	GSM753427	BMP4-05	Control
KLF6	GSM733755	HSMM	Control
KLF6	GSM2700035	coronary_artery	Control
KLF6	GSM2534375_GSM2534376	gastrocnemius_medialis	Control
KLF6	GSM2701748	esophagus_squamous_epithelium	Control
KLF6	GSM2700592	upper_lobe_of_left_lung	Control
KLF6	GSM5363949	CHLA-25	Ewing
KLF6	GSM2527607	smooth_muscle_cell	Control
KLF6	GSM5363994	RD-ES	Ewing
KLF6	GSM2664313	CLB-BER-Lud	NB_Noradrenergic
KLF6	GSM2700578	gastroesophageal_sphincter	Control
KLF6	GSM2857577	GSE106925_MSC	MSC
KLF6	GSM2857584	GSE106925_MSC_infected_with_EWSFLI1	MSC-EWSR1::FLI1
KLF6	GSM2700602	tibial_nerve	Control
KLF6	GSM2664355	CHP212	NB_Intermediate
KLF6	GSM2698631	transverse_colon	Control
KLF6	GSM5363989	POE	Ewing
KLF6	GSM733739	Osteoblast	Control
KLF6	SRR4437061	Ews119	Ewing_Primary_Tumor
KLF6	GSM2214081	7250	Control
KLF6	GSM8887411	MHH-ES-1	EWSR1::FLI1-KD
KLF6	GSM1663107	HT1080	Control
KLF6	GSM733666	HSMMtube	Control
KLF6	GSM4558638	EWIma1	MSC-EWSR1::FLI1
KLF6	SRR4437069	Ews120	Ewing_Primary_Tumor
KLF6	GSM2527605	smooth_muscle_cell	Control
KLF6	SRR7442617	RH30	RMS
KLF6	GSM4558635	MSC_Pat	MSC
KLF6	GSM1517585	primary_Ewing_sarcoma_4	Ewing_Primary_Tumor
KLF6	GSM8887417	MSCVL	MSC
KLF6	GSM906392	Aorta_tissue	Control
KLF6	GSM2534084	hepatocyte	Control
KLF6	GSM2664351	SK-N-FI	NB_Noradrenergic
KLF6	GSM2701565	heart_left_ventricle	Control
KLF6	GSM2698835	uterus	Control
KLF6	GSM2700502	body_of_pancreas_2	Control
KLF6	GSM2534083	hepatocyte	Control
KLF6	GSM2664367	hNCC_rep2	Control
KLF6	GSM2701097	Peyer_s_patch	Control
KLF6	GSM2243115	RH18	RMS
KLF6	GSM8887408	A673/TR/shEF1_d6	EWSR1::FLI1-KD
KLF6	GSM2700597	body_of_pancreas_1	Control
KLF6	SRR1593997	A673_shFLI1_96h	EWSR1::FLI1-KD
KLF6	GSM2700584	thyroid_gland	Control
KLF6	GSM2698634	stomach	Control
KLF6	GSM864799	BMP4-08	Control
KLF6	GSM2188470	hFOB	Control
KLF7	GSM5363979	MHH-ES-1	Ewing
KLF7	GSM2664345	SK-N-AS	NB_Intermediate
KLF7	GSM8887416	MSC15	MSC
KLF7	GSM1058767	Fetal_muscle	Control
KLF7	GSM2068356	LHCN-M2	Control
KLF7	GSM1112831	CD184+_endoderm_cultured_cells	Control
KLF7	SRR1593979	SKNMC_shFLI1_96h	EWSR1::FLI1-KD
KLF7	GSM2664325	GIMEN	NB_Mesenchymal
KLF7	GSM2664361	SK-N-SH	NB_Intermediate
KLF7	GSM2664333	SH-EP	NB_Mesenchymal
KLF7	GSM2664353	TR14	NB_Noradrenergic
KLF7	GSM733763	NH-A	Control
KLF7	GSM1663035	IOE11	Control
KLF7	GSM2527606	smooth_muscle_cell	Control
KLF7	GSM8887410	SKNMC_siEF1	EWSR1::FLI1-KD
KLF7	GSM2664327	IMR32	NB_Noradrenergic
KLF7	GSM2664365	hNCC_rep1	Control
KLF7	GSM2527495	neural_cell	Control
KLF7	SRR10062464	RMS235	RMS
KLF7	GSM2527494	neural_cell	Control
KLF7	GSM8887409	TC-71	EWSR1::FLI1-KD
KLF7	GSM2664337	SJNB12	NB_Intermediate
KLF7	GSM733755	HSMM	Control
KLF7	GSM2700035	coronary_artery	Control
KLF7	GSM2664329	LAN1	NB_Noradrenergic
KLF7	GSM2701748	esophagus_squamous_epithelium	Control
KLF7	GSM2700592	upper_lobe_of_left_lung	Control
KLF7	GSM2664363	NB-EBc1	NB_Noradrenergic
KLF7	GSM2527607	smooth_muscle_cell	Control
KLF7	GSM5363994	RD-ES	Ewing
KLF7	GSM2664313	CLB-BER-Lud	NB_Noradrenergic
KLF7	GSM2700578	gastroesophageal_sphincter	Control
KLF7	GSM2857577	GSE106925_MSC	MSC
KLF7	SRR3720759	NCI0082	RMS
KLF7	GSM2700602	tibial_nerve	Control
KLF7	GSM2698631	transverse_colon	Control
KLF7	GSM2664349	SK-N-DZ	NB_Noradrenergic
KLF7	GSM733739	Osteoblast	Control
KLF7	SRR3720765	RD	RMS
KLF7	GSM2214081	7250	Control
KLF7	GSM8887411	MHH-ES-1	EWSR1::FLI1-KD
KLF7	GSM2701809	ascending_aorta	Control
KLF7	SRR3720799	RMS216	RMS
KLF7	GSM1663107	HT1080	Control
KLF7	GSM733666	HSMMtube	Control
KLF7	GSM2527605	smooth_muscle_cell	Control
KLF7	GSM2664323	CLB-PE	NB_Noradrenergic
KLF7	GSM4558635	MSC_Pat	MSC
KLF7	GSM469966	IMR90	Control
KLF7	GSM2664331	N206	NB_Noradrenergic
KLF7	GSM8887417	MSCVL	MSC
KLF7	GSM906392	Aorta_tissue	Control
KLF7	GSM2664351	SK-N-FI	NB_Noradrenergic
KLF7	GSM2701565	heart_left_ventricle	Control
KLF7	SRR7442608	RH3	RMS
KLF7	GSM2188465	hFOB_differentiated	Control
KLF7	GSM2664341	SJNB6	NB_Noradrenergic
KLF7	GSM2664367	hNCC_rep2	Control
KLF7	GSM2664359	NB69	NB_Noradrenergic
KLF7	GSM2701097	Peyer_s_patch	Control
KLF7	GSM2664319	CLB-GA_rep2	NB_Noradrenergic
KLF7	GSM3701310	A673/TR/shEF1_d0	Ewing
KLF7	GSM5363969	EW-3	Ewing
KLF7	GSM8887408	A673/TR/shEF1_d6	EWSR1::FLI1-KD
KLF7	SRR1593997	A673_shFLI1_96h	EWSR1::FLI1-KD
KLF7	SRR10062466	RMS246	RMS
KLF7	GSM2700584	thyroid_gland	Control
KLF7	GSM521887	IMR90	Control
KLF7	GSM2698634	stomach	Control
KLF7	GSM733691	HUVEC	Control
KLF7	GSM864799	BMP4-08	Control
KLF7	GSM2664317	CLB-GA_rep1	NB_Noradrenergic
KLF7	GSM2188470	hFOB	Control
KLF9	SRR10062460	RMS224	RMS
KLF9	GSM733646	NHLF	Control
KLF9	SRR3720761	human_muscle_tissue_NS129	Control
KLF9	GSM8887416	MSC15	MSC
KLF9	GSM1058767	Fetal_muscle	Control
KLF9	GSM2068356	LHCN-M2	Control
KLF9	SRR1593979	SKNMC_shFLI1_96h	EWSR1::FLI1-KD
KLF9	GSM2664343	SJNB8	NB_Noradrenergic
KLF9	GSM2527562_GSM2527563	adrenal_gland	Control
KLF9	GSM733763	NH-A	Control
KLF9	GSM1663035	IOE11	Control
KLF9	GSM2527606	smooth_muscle_cell	Control
KLF9	GSM8887410	SKNMC_siEF1	EWSR1::FLI1-KD
KLF9	GSM2664365	hNCC_rep1	Control
KLF9	SRR10062464	RMS235	RMS
KLF9	GSM2534085	hepatocyte	Control
KLF9	GSM5364024	TC-106	Ewing
KLF9	GSM2664337	SJNB12	NB_Intermediate
KLF9	GSM733755	HSMM	Control
KLF9	GSM2700035	coronary_artery	Control
KLF9	GSM2534375_GSM2534376	gastrocnemius_medialis	Control
KLF9	GSM2701748	esophagus_squamous_epithelium	Control
KLF9	GSM2700592	upper_lobe_of_left_lung	Control
KLF9	GSM2527607	smooth_muscle_cell	Control
KLF9	GSM2664313	CLB-BER-Lud	NB_Noradrenergic
KLF9	GSM2700578	gastroesophageal_sphincter	Control
KLF9	GSM2857577	GSE106925_MSC	MSC
KLF9	GSM2857584	GSE106925_MSC_infected_with_EWSFLI1	MSC-EWSR1::FLI1
KLF9	SRR3720759	NCI0082	RMS
KLF9	GSM2700602	tibial_nerve	Control
KLF9	GSM2698631	transverse_colon	Control
KLF9	GSM733739	Osteoblast	Control
KLF9	GSM2214081	7250	Control
KLF9	GSM2664339	SJNB1	NB_Noradrenergic
KLF9	GSM2701809	ascending_aorta	Control
KLF9	GSM733666	HSMMtube	Control
KLF9	GSM2527605	smooth_muscle_cell	Control
KLF9	GSM4558635	MSC_Pat	MSC
KLF9	GSM1517585	primary_Ewing_sarcoma_4	Ewing_Primary_Tumor
KLF9	GSM469966	IMR90	Control
KLF9	SRR3720803	RMS238	RMS
KLF9	GSM733662	NHDF-Ad	Control
KLF9	GSM906392	Aorta_tissue	Control
KLF9	GSM2534084	hepatocyte	Control
KLF9	GSM2701565	heart_left_ventricle	Control
KLF9	SRR7442608	RH3	RMS
KLF9	GSM2698835	uterus	Control
KLF9	GSM2188465	hFOB_differentiated	Control
KLF9	GSM2700502	body_of_pancreas_2	Control
KLF9	GSM2534083	hepatocyte	Control
KLF9	GSM2701097	Peyer_s_patch	Control
KLF9	SRR10062462	RMS225	RMS
KLF9	GSM2700597	body_of_pancreas_1	Control
KLF9	SRR10062466	RMS246	RMS
KLF9	GSM2700584	thyroid_gland	Control
KLF9	SRR3720793	RMS008	RMS
KLF9	GSM521887	IMR90	Control
KLF9	GSM2698634	stomach	Control
KLF9	SRR3720763	human_muscle_tissue_NS134	Control
KLF9	SRR3720757	NCI0075	RMS
KLF9	GSM733691	HUVEC	Control
KLF9	GSM2188470	hFOB	Control
KLF9	SRR3720797	RMS209	RMS
LEF1	GSM2527377	cardiac_muscle_cell	Control
LHX2	GSM818031	NPC-05	Control
LHX3	GSM5363974	EW-7	Ewing
LHX5	GSM2534037	neural_progenitor_cell	Control
LMX1A	SRR4437077	Ews121	Ewing_Primary_Tumor
LMX1A	GSM5363944	CHLA-10	Ewing
LMX1B	SRR3720791	RH5	RMS
LMX1B	GSM2664315	CLB-CAR	NB_Noradrenergic
LMX1B	GSM2664363	NB-EBc1	NB_Noradrenergic
LMX1B	SRR3720765	RD	RMS
LMX1B	SRR3720805	SCMC	RMS
LMX1B	GSM2664339	SJNB1	NB_Noradrenergic
LMX1B	SRR7442617	RH30	RMS
LMX1B	GSM2664351	SK-N-FI	NB_Noradrenergic
LMX1B	GSM2664319	CLB-GA_rep2	NB_Noradrenergic
LMX1B	SRR10062466	RMS246	RMS
LMX1B	GSM2664317	CLB-GA_rep1	NB_Noradrenergic
MAF	SRR10062460	RMS224	RMS
MAF	GSM2534085	hepatocyte	Control
MAF	SRR3720774	RH4	RMS
MAF	GSM2700602	tibial_nerve	Control
MAF	GSM2534084	hepatocyte	Control
MAF	SRR7442608	RH3	RMS
MAF	GSM2534083	hepatocyte	Control
MAF	GSM2701097	Peyer_s_patch	Control
MAF	GSM2700584	thyroid_gland	Control
MAFA	SRR3720761	human_muscle_tissue_NS129	Control
MAFA	GSM8887410	SKNMC_siEF1	EWSR1::FLI1-KD
MAFA	GSM2534375_GSM2534376	gastrocnemius_medialis	Control
MAFA	GSM5363974	EW-7	Ewing
MAFA	SRR4437061	Ews119	Ewing_Primary_Tumor
MAFA	SRR3720799	RMS216	RMS
MAFA	SRR10062462	RMS225	RMS
MAFA	GSM3701310	A673/TR/shEF1_d0	Ewing
MAFA	SRR10062466	RMS246	RMS
MAFA	SRR3720797	RMS209	RMS
MAFB	GSM8887410	SKNMC_siEF1	EWSR1::FLI1-KD
MAFB	GSM8887407	CHLA9	Ewing
MAFB	GSM5363994	RD-ES	Ewing
MAFB	GSM5363964	EW-24	Ewing
MAFB	GSM2664321	CLB-MA	NB_Noradrenergic
MAFB	GSM8887408	A673/TR/shEF1_d6	EWSR1::FLI1-KD
MAFB	GSM2700584	thyroid_gland	Control
MAFF	GSM733646	NHLF	Control
MAFF	GSM733763	NH-A	Control
MAFF	GSM2527606	smooth_muscle_cell	Control
MAFF	GSM2664337	SJNB12	NB_Intermediate
MAFF	GSM2534375_GSM2534376	gastrocnemius_medialis	Control
MAFF	GSM2857584	GSE106925_MSC_infected_with_EWSFLI1	MSC-EWSR1::FLI1
MAFF	SRR3720759	NCI0082	RMS
[truncated: 3,154 more rows]

## Sheet: Supplementary Data 8
Figure 3 E
EW1
	IKZF2			NKX2-2			POU3F1			POU3F2			SOX6			TCF12			EF1
siIKZF2	79.5056	55.3848	37.3918	258.776	121.771	119.102	271.1	137.02	102.752	165.997	111.969	87.8497	279.6	106.637	75.3643	297.989	104.195	75.9022	363.355	120.597	99.4794
siNKX2-2	93.015	83.3169	91.092	17.1976	22.7761	30.9849	87.4	115.54	84.9476	75.6635	79.6296	81.7277	123.061	101.947	90.8004	96.0162	74.2485	76.7445	103.113	77.7217	96.4311
siPOU3F1	121.634	76.4227	104.464	103.904	70.6079	78.4543	26.5363	20.8477	26.6314	84.4347	82.7332	113.316	130.804	91.2494	86.8827	122.562	86.251	89.894	106.561	89.2109	82.8477
siPOU3F2	163.718	87.679	79.0319	139.899	87.6168	104.415	128.1	84.677	75.837	26.9064	20.3369	26.2578	172.646	79.0938	80.1229	157.741	70.748	83.1891	228.276	86.801	96.5937
siSOX6	168.601	110.575	94.7724	122.342	81.7558	92.4987	110.3	83.746	72.5222	151.581	109.505	103.994	25.7183	15.6145	15.3686	148.905	83.3488	80.9491	188.903	85.3837	103.536
siTCF12	145.202	107.179	76.3148	100.151	81.9648	72.0919	114.4	91.798	80.4971	107.431	89.2803	74.7328	104.094	74.5784	56.3571	6.03751	4.37123	6.02115	195.514	91.07	88.2234
Figure 3 F
TC71
	IKZF2			NKX2-2			POU3F1			POU3F2			sox6-F1			TCF12			EF1
siIKZF2	30.2756	27.7544	21.7816	187.115	177.545	196.554	169.348	150.396	130.138	145.61	131.021	124.429	121.341	106.509	96.2787	175.624	164.539	149.009	147.58	148.625	115.991
siNKX2-2	111	85.7565	88.9004	18.5308	12.0234	15.5215	99.9484	89.8576	86.062	92.6059	81.9362	80.7478	135.798	118.631	113.267	106.255	86.2552	113.358	107.39	103.019	87.5618
siPOU3F1	104.563	110.176	109.068	89.9044	90.1262	84.7961	38.2776	28.608	40.4628	134.386	128.867	150.367	120.87	110.836	118.387	100.274	77.0714	86.1026	102.391	103.008	107.696
siPOU3F2	136.564	96.3809	107.947	116.163	105.769	116.901	86.5407	85.13	85.1759	25.0791	17.0676	21.9713	130.311	94.1421	104.071	112.664	84.5309	105.912	102.126	108.088	104.954
siSOX6	115.875	135.395	109.843	97.274	108.818	126.317	84.5317	81.3542	78.1791	125.959	125.864	113.336	21.6948	16.2658	10.4025	120.544	96.5615	101.283	92.8359	123.305	96.4003
siTCF12	128.537	130.187	111.11	93.8509	77.6313	102.555	102.531	98.4838	106.426	113.712	110.436	122.65	95.0001	72.7303	79.2174	3.69553	3.13744	3.09451	144.63	124.717	138.771

## Sheet: Supplementary Data 9
RT-qPCR oligonucleotides	Sequence	Source
RPLP0-Forward	5'-GAAACTCTGCATTCTCGCTTC-3'	Surdez et al. (2012)
RPLP0-Reverse	5'-GGTGTAATCCGTCTCCACAG-3'	Surdez et al. (2012)
IKZF2-Forward	5'-GCCGTTCAAATGTCCTTTCTG-3'	This paper
IKZF2-Reverse	5'-CTTGTAGCTTCGTCCACAGTAG-3'	This paper
POU3F2-Forward	5'-AAAGTAACTGTCAAATGCGCG-3'	This paper
POU3F2-Reverse	5'-GCTGTAGTGGTTAGACGCTG-3'	This paper
SOX6-Forward	5'-CCCAAACTATAAATACAAACCCCG-3'	This paper
SOX6-Reverse	5'-TGGAATCTGAGGCTGTTGC-3'	This paper
TCF12-Forward	5'-CCATCCCATAATGCACCAATTG-3'	This paper
TCF12-Reverse	5'-AGACAGGACTGAATGATTGCC-3'	This paper
POU3F1-Forward	5'-GTGTTCTCGCAGACCACCATCT-3'	From Boulay et al.2018
POU3F1-Reverse	5'-CGCGATCTTGTCCAGGTTGGTG-3'	From Boulay et al.2018
NKX2-2-Forward	5'-CACGAATTGACCAAGTGAAGC-3'	Surdez et al. (2012)
NKX2-2-Reverse	5'-ACCGAAAACCCCGTCTTTG-3'	Surdez et al. (2012)
